# Supplementary material for: The Structure and Immune Regulatory Implications of the Ubiquitin-Like Tandem Domain Within an Avian 2’-5’ Oligoadenylate Synthetase-Like Protein
Source: Front Immunol. 2022 Jan 4;12:794664. doi: 10.3389/fimmu.2021.794664 (PMC8764230; doi:10.3389/fimmu.2021.794664)
Supplement: Supplementary file 2 [file DataSheet_2.xlsx]

## Sheet: Pegan-20210425-GgOASL-IP-Eluate
UniProt	Protein	Gene	Modification sites detected (Y/N)	#Modification sites	Modification sites (with no tag)	Modification sites (with His-tag)	Coverage [%]	# Peptides	# Unique Peptides	Abundance (#PSM)	Abundance of modified peptides (#PSM)	Abundance (Peak Area)	# AAs	MW [kDa]	calc. pI	Organism
H9L0X6	DYK-chOASL pcDNA3.1 (+) 2'-5' oligoadenylate synthase	OASL	Y	21	K38;K49;K60;K177;K197;K201;K215;K219;K230;K293;K317;K324;K351;K355;K365;K376;K445;K440;K453;K456;K477	K70;K81;K92;K209;K229;K233;K247;K251;K262;K325;K349;K356;K383;K387;K397;K408;K413;K472;K485;K488;K509	98	267	86	20423	184	204142919199860	537	61.3	6.62	Gallus gallus
Q9DEF6	2'-5' oligoadenylate synthase	OAS*A	Y	15	K30;K41;K52;K169;K189;K193;K207;K211;K222;K316;K343;K357;K368;K373;K467	K30;K41;K52;K169;K189;K193;K207;K211;K222;K316;K343;K357;K368;K373;K467	80	182	1	14817	127	15564221152	506	57.4	8.47	Gallus gallus
Q91022	Ubiquitin (34 AA) (1 is 2nd base in codon) (Fragment)		Y	1	K19	K19	55	6	1	79	50	6630970368	33	3.7	8.75	Gallus gallus
Q5F405	UBC core domain-containing protein	RCJMB04_3o20	Y	1	K92orK94	K92orK94	66	7	7	75	17	110478275200	152	17.1	7.34	Gallus gallus
A0A1L1RNL6	NAC-A/B domain-containing protein	NACA	Y	1	K1362orK1364	K1362orK1364	5	6	6	46	8	61895943232	1435	134	9.73	Gallus gallus
F1NNS8	Thioredoxin domain-containing protein	PRDX4	Y	1	K77	K77	60	22	21	202	5	460197203808	265	29.6	6.73	Gallus gallus
A0A1D5NXL7	PCI domain-containing protein	PSMD3	Y	1	K425	K425	33	14	14	39	4	26408127934	519	59.3	8.62	Gallus gallus
E1BTC0	Uncharacterized protein	SLC13A2	Y	1	K160	K160	6	2	2	6	4	4746043776	589	65.1	7.56	Gallus gallus
P42558	GTP-binding nuclear protein Ran	RAN	Y	1	K71	K71	30	9	9	46	3	24785435008	216	24.4	7.88	Gallus gallus
Q5ZLX0	Cytochrome b5 heme-binding domain-containing protein	PGRMC2	Y	1	K165	K165	17	2	2	8	3	994661440	195	21.6	5.38	Gallus gallus
A0A1D5P8H6	Uncharacterized protein	SPATS2	Y	1	K64	K64	6	2	2	3	2	990019008	536	57.5	9.33	Gallus gallus
A0A1D5PE26	Uncharacterized protein	DENND4A	Y	1	K1725	K1725	3	3	3	6	2	592953648	1883	210.6	6.58	Gallus gallus
A0A1D5PFM3	Calpain inhibitor	CAST	Y	1	K226	K226	18	8	8	17	2	8361074224	742	79.1	5.52	Gallus gallus
A0A1D5PHR5	Methionine--tRNA ligase, cytoplasmic	MARS	Y	1	K840	K840	3	2	2	6	2	169228976	865	96.8	7.62	Gallus gallus
A0A1L1RJR0	Prolactin receptor	PRLR	Y	1	K669	K669	7	3	3	4	2	NA	688	78.2	5.62	Gallus gallus
A0A3Q2UBR5	Uncharacterized protein	CWF19L1	Y	1	K264	K264	9	4	4	8	2	561554432	544	60.4	8.28	Gallus gallus
A0A3Q3AQS5	RanBD1 domain-containing protein	RANBP3	Y	1	K9	K9	6	2	2	4	2	836524032	586	62.6	4.75	Gallus gallus
A0A3Q3B2K7	Calponin-homology (CH) domain-containing protein	NAV2	Y	1	K529	K529	1	2	2	4	2	783466976	2391	258.3	8.92	Gallus gallus
F1NKT5	Transcription factor BTF3	BTF3L4	Y	1	K115	K115	44	5	5	26	2	12312165024	158	17.3	6.35	Gallus gallus
F1NPA9	DNA-(apurinic or apyrimidinic site) lyase	RPS3	Y	1	K230	K230	77	20	20	248	2	627321120512	243	26.7	9.66	Gallus gallus
Q5F3T9	UDP-glucose 6-dehydrogenase	UGDH	Y	1	K149	K149	38	13	13	36	2	7505988632	494	55	7.27	Gallus gallus
Q5ZIS4	Uncharacterized protein	RCJMB04_23o18	Y	1	K190	K190	5	2	2	4	2	885282496	675	74	5	Gallus gallus
R4GH93	Metastasin	S100A4	Y	1	K35	K35	35	4	4	16	2	18071603929	101	11.6	6.54	Gallus gallus
A0A1D5NX54	Uncharacterized protein	PCSK6	Y	1	K783	K783	3	2	2	2	1	1273405568	1024	112.1	8	Gallus gallus
A0A1D5P2P4	Uncharacterized protein	SYNE2	Y	1	K6772	K6772	1	2	2	2	1	167332592	6959	797.9	5.19	Gallus gallus
A0A1D5PLH4	Nucleoplasmin domain-containing protein	NPM3	Y	1	K142	K142	48	5	5	22	1	15638885376	148	16.4	4.64	Gallus gallus
A0A1D5PNA9	Uncharacterized protein	GOLT1B	Y	1	K32	K32	30	2	2	3	1	151311888	138	15.3	10.11	Gallus gallus
A0A1D5PV32	GYF domain-containing protein	GIGYF2	Y	1	K65	K65	6	4	4	6	1	218505024	1278	147.6	5.8	Gallus gallus
A0A1L1RRE9	Uncharacterized protein	TNS1	Y	1	K236	K236	2	2	2	3	1	189783104	1744	187.1	7.28	Gallus gallus
A0A3Q2U5P0	BAT2_N domain-containing protein	PRRC2C	Y	1	K1508	K1508	2	3	3	4	1	255745120	2688	296.3	9.04	Gallus gallus
A0A3Q3AFB1	Uncharacterized protein	ARPP21	Y	1	K182	K182	3	2	2	2	1	2259691264	856	94.7	7.31	Gallus gallus
E1BW33	Non-specific serine/threonine protein kinase	SMG1	Y	1	K3151	K3151	1	2	1	6	1	5.65583e+11	3662	410.6	6.49	Gallus gallus
E1C3A9	Vigilin	HDLBP	Y	1	K768	K768	38	34	34	235	1	164085649536	1267	141.5	6.83	Gallus gallus
E1C6G6	Signal recognition particle 54 kDa protein	SRP54	Y	1	K362	K362	19	6	6	14	1	2891989800	504	55.7	8.75	Gallus gallus
F1NK96	Uncharacterized protein	PDIA6	Y	1	K444	K444	42	14	14	98	1	90486464864	447	48.8	5.19	Gallus gallus
F1NUQ6	Uncharacterized protein	LAMB4	Y	1	K458	K458	3	2	2	2	1	480834432	1773	195.2	6.58	Gallus gallus
P00356	Glyceraldehyde-3-phosphate dehydrogenase	GAPDH	Y	1	K332	K332	56	22	22	395	1	700024165389	333	35.7	8.54	Gallus gallus
P26007	Integrin alpha-6	ITGA6	Y	1	K100	K100	3	2	2	2	1	1781662648	1072	119.1	6.73	Gallus gallus
Q2UXM6	RNase L inhibitor	RLI	Y	1	K320	K320	19	6	6	16	1	1793367168	472	53.1	8.84	Gallus gallus
Q5ZK03	Protein transport protein Sec23A	SEC23A	Y	1	K385	K385	15	7	3	22	1	7615968672	767	86.2	6.79	Gallus gallus
Q5ZL33	Serine-threonine kinase receptor-associated protein	STRAP	Y	1	K131	K131	32	8	8	21	1	4780116608	350	38.1	5.11	Gallus gallus
Q5ZLF7	Importin subunit alpha	KPNA4	Y	1	K423	K423	7	2	2	3	1	42503884	521	57.8	4.96	Gallus gallus
Q5ZLI2	Proteasome subunit alpha type	PSMA3	Y	1	K52	K52	13	4	4	7	1	2685163360	255	28.5	5.05	Gallus gallus
Q71SG2	Dihydropyrimidinase-related protein 2	CRMP2A	N	0			60	31	28	309	0	3.42916e+11	676	73.4	6.46	Gallus gallus
P0CB50	Peroxiredoxin-1	PRDX1	N	0			66	19	18	308	0	1234392317520	199	22.3	8.1	Gallus gallus
A0A1D5PZ51	Amidohydro-rel domain-containing protein	DPYSL3	N	0			58	31	28	304	0	286439161336	654	70.7	6.49	Gallus gallus
A0A224AW78	Ubiquitin specific peptidase 18	USP18	N	0			61	29	28	244	0	516119706363	379	43.8	8.1	Gallus gallus
A0A3Q2U4P4	Ubiquitin carboxyl-terminal hydrolase	USP5	N	0			53	39	39	233	0	3.05817e+11	787	88.3	5.22	Gallus gallus
Q5F491	RNA helicase	DDX3X	N	0			47	28	26	202	0	205540321636	651	72	6.99	Gallus gallus
A0A1D5NTC3	Microtubule-associated protein	MAP4	N	0			40	29	4	199	0	248790818240	1119	115.8	6.05	Gallus gallus
A0A1D5PE96	Uncharacterized protein	PLS3	N	0			57	28	28	194	0	198425721936	637	71.7	5.76	Gallus gallus
Q98906	Microtubule-associated protein (Fragment)	MAP4	N	0			45	28	3	193	0	19071680768	928	96.4	5.77	Gallus gallus
P17785	Annexin A2	ANXA2	N	0			64	20	20	189	0	127209313712	339	38.6	7.33	Gallus gallus
P07583	Beta-galactoside-binding lectin	CG-1B	N	0			73	8	8	185	0	182077878160	135	15.1	7.09	Gallus gallus
A0A1D5PIZ8	Uncharacterized protein	IQGAP3	N	0			41	43	43	174	0	166179841920	1658	189.5	6.44	Gallus gallus
F1P257	Tripeptidyl-peptidase 2	TPP2	N	0			36	38	38	172	0	121041880224	1305	144.1	6.57	Gallus gallus
F1NW43	Pyruvate kinase	PKLR	N	0			53	22	22	170	0	1.77894e+11	530	57.8	7.87	Gallus gallus
A0A1L1RWF6	Calponin	CNN3	N	0			56	14	13	166	0	151490007552	331	36.6	6.62	Gallus gallus
A0A1D5PSE5	ATP-citrate synthase	ACLY	N	0			37	31	31	165	0	118876755600	1101	121.1	7.72	Gallus gallus
P67966	Cysteine and glycine-rich protein 1	CSRP1	N	0			56	8	8	146	0	1.48898e+11	192	20.4	8.57	Gallus gallus
A0A3Q2UF40	Uncharacterized protein	LOC107051050	N	0			41	14	14	133	0	108596509856	368	39.9	5.83	Gallus gallus
F1P3R3	Uncharacterized protein	MAP1A	N	0			25	44	44	122	0	65478730544	3023	333.3	4.96	Gallus gallus
R4GGJ0	Uncharacterized protein	RPS16	N	0			59	11	11	120	0	1.24932e+11	146	16.4	10.21	Gallus gallus
D2Z1L9	LIM and SH3 domain protein 1	LASP1	N	0			43	10	10	110	0	251234205356	258	29.6	7.4	Gallus gallus
A0A1D5PXG2	Transitional endoplasmic reticulum ATPase	LOC430766	N	0			37	22	1	108	0	42970342624	820	91	5.3	Gallus gallus
Q5ZMU9	Transitional endoplasmic reticulum ATPase	vcp	N	0			37	22	1	108	0	469505184	806	89.3	5.26	Gallus gallus
Q5ZMD1	14-3-3 protein theta	YWHAQ	N	0			52	12	7	101	0	109753237822	245	27.8	4.78	Gallus gallus
A0A3Q2U0Y5	Uncharacterized protein	DOCK7	N	0			21	30	30	101	0	31201444544	2172	246.1	6.86	Gallus gallus
Z4YJB8	Actin-depolymerizing factor	DSTN	N	0			49	9	9	98	0	183929709696	165	18.5	7.91	Gallus gallus
Q6EE31	T-complex protein 1 subunit theta	CCT8	N	0			50	22	1	97	0	47252904576	548	59.4	5.53	Gallus gallus
A0A3Q2U3H1	Uncharacterized protein	GLRX3	N	0			52	13	13	96	0	8.60159e+10	314	35.2	5.95	Gallus gallus
A0A1D5NZ72	Uncharacterized protein	TRAFD1	N	0			46	17	17	93	0	104273444576	582	65.2	7.28	Gallus gallus
F1NEF2	CCT-theta	CCT8	N	0			50	22	1	93	0	2752008960	548	59.4	5.6	Gallus gallus
Q5ZKC9	14-3-3 protein zeta	YWHAZ	N	0			47	11	6	90	0	23079298464	245	27.8	4.79	Gallus gallus
Q5F424	CCT-beta	CCT2	N	0			50	19	19	88	0	37443659760	535	57.4	6.28	Gallus gallus
Q5ZJ54	T-complex protein 1 subunit zeta	CCT6	N	0			38	13	13	87	0	40914000880	530	57.6	6.81	Gallus gallus
A0A1D5PBY3	Thioredoxin domain-containing protein	PRDX3	N	0			56	10	10	86	0	88909611456	234	25.7	8.34	Gallus gallus
Q5ZKU6	Calponin	CNN2	N	0			50	11	10	85	0	103520211072	305	33.4	8.31	Gallus gallus
Q805F9	DNA damage-binding protein 1	DDB1	N	0			22	21	21	85	0	35860991712	1140	126.9	5.26	Gallus gallus
Q9I8D6	T-complex protein 1 subunit delta	tcp-1 delta	N	0			40	15	13	84	0	32783391936	536	57.7	7.8	Gallus gallus
Q5ZLG7	Uncharacterized protein	SLC25A6	N	0			43	12	12	83	0	123531842496	298	32.7	9.72	Gallus gallus
O57535	Nucleoside diphosphate kinase		N	0			74	10	10	83	0	46418852320	153	17.3	7.9	Gallus gallus
F1NN08	Uncharacterized protein	ARF1	N	0			59	9	4	81	0	12357708800	181	20.7	6.8	Gallus gallus
Q5ZKR9	Uncharacterized protein	ARF4	N	0			68	10	5	80	0	72443561728	180	20.5	5.68	Gallus gallus
Q8JG64	Protein disulfide-isomerase A3	PDIA3	N	0			34	14	14	80	0	55165602976	505	56.1	6.02	Gallus gallus
Q5F411	Uncharacterized protein	CCT5	N	0			31	13	12	80	0	27636681880	541	59.7	5.74	Gallus gallus
P11722	Fibronectin	FN1	N	0			21	29	29	80	0	26363376224	2483	273.1	5.64	Gallus gallus
F1N8D4	Uncharacterized protein	FLNB	N	0			21	31	6	77	0	15972713248	2549	272.8	5.67	Gallus gallus
A0A1D5PD32	RNA helicase	DDX17	N	0			25	15	9	76	0	33979413888	655	73	8.62	Gallus gallus
E6N1V8	Guanine nucleotide-binding protein beta subunit2-like 1	GNB2L1	N	0			61	14	14	76	0	32219984592	317	35.1	7.69	Gallus gallus
Q5ZMG9	CCT-alpha	TCP1	N	0			34	15	14	75	0	34672873664	558	60.4	5.88	Gallus gallus
A0A1D5P524	Uncharacterized protein	KIF1B	N	0			3	4	2	75	0	381193728	1713	193.2	6.24	Gallus gallus
A0A1D5P9Q2	Anamorsin	CIAPIN1	N	0			63	14	14	74	0	85634599296	308	32.9	5.36	Gallus gallus
Q5ZLQ6	14-3-3 protein beta/alpha	YWHAB	N	0			45	10	4	74	0	4.31343e+09	244	27.9	4.83	Gallus gallus
A0A1D5PF08	Uncharacterized protein	CANX	N	0			32	13	13	73	0	96966779840	601	68.3	4.55	Gallus gallus
A0A1L1RS19	Cathepsin B	CTSB	N	0			30	10	10	73	0	85174255488	360	39.6	6.01	Gallus gallus
R4GIN8	cAMP-dependent protein kinase	PRKACB	N	0			5	3	1	73	0	1322071424	398	46	8.4	Gallus gallus
H9L3L2	Coatomer subunit alpha	COPA	N	0			29	24	24	72	0	17944669104	1224	138.4	7.59	Gallus gallus
Q679P3	PDZ and LIM domain protein 7	PDLIM7	N	0			32	12	12	71	0	55044148804	416	45.7	8.7	Gallus gallus
Q5ZIA5	Coatomer subunit beta	COPB1	N	0			27	16	16	71	0	34082577440	953	107.1	6	Gallus gallus
A0A1D5P2D9	T-complex protein 1 subunit gamma	LOC101751456	N	0			36	14	14	70	0	68053871744	538	59.3	6.86	Gallus gallus
Q90574	Filamin		N	0			17	26	1	68	0	24104408320	2567	275.7	5.92	Gallus gallus
F1NMY1	14-3-3 protein gamma	YWHAG	N	0			29	7	2	67	0	14298092480	247	28.3	4.89	Gallus gallus
Q5ZLC5	ATP synthase subunit beta, mitochondrial	ATP5F1B	N	0			53	17	17	66	0	31240833664	533	56.6	5.87	Gallus gallus
P09654	Vimentin	VIM	N	0			26	10	10	65	0	18111924528	460	53.1	5.16	Gallus gallus
F1NTC8	Uncharacterized protein	PDLIM5	N	0			42	18	18	64	0	36439618416	595	64.1	7.93	Gallus gallus
A0A452J855	Tudor-interacting repair regulator protein	NUDT16L1	N	0			48	12	12	63	0	40958814176	320	33.8	6.13	Gallus gallus
E1C4J9	Uncharacterized protein	SH3PXD2B	N	0			30	19	18	62	0	37010608720	864	96.4	8.57	Gallus gallus
Q90WF1	Filamin	FLNB	N	0			17	24	20	62	0	25882388576	2610	272.8	6.35	Gallus gallus
F1NU55	SH3 domain-containing protein	CTTN	N	0			33	14	14	61	0	4.80349e+10	516	58	5.34	Gallus gallus
Q5ZJK8	T-complex protein 1 subunit eta	CCT7	N	0			43	17	17	61	0	31620239968	553	60.3	6.28	Gallus gallus
Q5ZKD8	Ubiquitin carboxyl-terminal hydrolase	RCJMB04_11i7	N	0			25	20	17	61	0	20619226144	964	107.4	5.78	Gallus gallus
A0A1D5P090	ADP-ribosylation factor 5	ARF5	N	0			51	7	1	60	0	227572784	152	17.3	7.2	Gallus gallus
A0A1D5PH79	Uncharacterized protein	LOC107049991	N	0			46	17	16	59	0	41260678624	537	60.5	6.93	Gallus gallus
A0A1D5P1U9	Ubiquitin carboxyl-terminal hydrolase	USP15	N	0			28	20	17	59	0	24830366400	953	109	5.19	Gallus gallus
A0A1D5PVM5	RNA helicase	EIF4A2	N	0			33	11	10	59	0	19343471584	390	44.7	5.57	Gallus gallus
A0A3Q3AIE0	Glutathione peroxidase	GPX4	N	0			38	6	6	57	0	38243411584	186	21	8.9	Gallus gallus
Q5ZMT0	14-3-3 protein epsilon	YWHAE	N	0			42	9	6	57	0	6927792384	255	29.2	4.74	Gallus gallus
F1NKL4	Uncharacterized protein	DYNC1H1	N	0			8	24	24	56	0	17446600896	4652	532.8	6.37	Gallus gallus
E1BTT8	L-lactate dehydrogenase	LDHA	N	0			38	10	9	54	0	31098372448	332	36.5	7.9	Gallus gallus
E1BZS2	Uncharacterized protein	NAP1L1	N	0			30	9	8	54	0	21655132864	393	45.3	4.45	Gallus gallus
O57348	Cellular nucleic acid binding protein	CNBP	N	0			27	8	8	52	0	34638995231	172	19	7.58	Gallus gallus
E1C4N0	S10_plectin domain-containing protein	RPS10	N	0			36	5	5	51	0	44623503616	165	18.9	10.15	Gallus gallus
A0A1D5PH72	Glutamine--fructose-6-phosphate transaminase (isomerizing)	GFPT2	N	0			38	18	12	51	0	37529348736	682	77	7.34	Gallus gallus
Q5ZIZ7	Uncharacterized protein	DNAJA2	N	0			37	9	9	51	0	30966966424	411	45.6	6.48	Gallus gallus
P13648	Lamin-A	LMNA	N	0			28	13	13	51	0	28299605504	657	73.1	6.95	Gallus gallus
A0A3Q2TSP8	Glutamyl-tRNA synthetase	EPRS	N	0			16	16	16	51	0	13837027472	1689	189.1	7.93	Gallus gallus
A0A1D5NT61	Glutamate dehydrogenase (NAD(P)(+))	GLUD2	N	0			30	12	12	50	0	13491066080	553	60.8	8.22	Gallus gallus
Q5ZHW8	Uncharacterized protein	RPS14	N	0			47	6	6	49	0	84766528000	151	16.3	10.05	Gallus gallus
Q09121	Eukaryotic translation initiation factor 5A-1	EIF5A1	N	0			29	4	2	49	0	28025810176	144	15.9	5.55	Gallus gallus
Q5F3I8	Uncharacterized protein	RCJMB04_15n19	N	0			16	6	6	49	0	23219466656	499	54.4	5.73	Gallus gallus
P15988	Collagen alpha-2(VI) chain	COL6A2	N	0			4	3	3	49	0	1.94361e+09	1022	109.1	5.9	Gallus gallus
E1C0T6	PH domain-containing protein	FERMT2	N	0			28	15	15	48	0	24410847680	709	80.6	6.51	Gallus gallus
A0A1D5NYB2	Polyadenylate-binding protein	PABPC1	N	0			22	12	12	48	0	21240447968	637	70.8	9.5	Gallus gallus
A0A1L1RX59	Diadenosine tetraphosphate synthetase	GARS	N	0			21	13	13	48	0	13263296520	859	95.1	8.22	Gallus gallus
Q9W744	DEAD box protein 5		N	0			13	7	1	47	0	38947139584	595	66.7	8.76	Gallus gallus
F1NVA4	Nucleophosmin	NPM1	N	0			19	6	6	46	0	36107198464	403	43.7	5.55	Gallus gallus
A0A1D5PJG9	ATP synthase subunit alpha	ATP5A1W	N	0			28	14	14	46	0	27113591808	543	59.2	8.88	Gallus gallus
Q5ZJZ2	Uncharacterized protein	RPL3	N	0			32	12	12	46	0	26929857408	403	46.1	10.2	Gallus gallus
A0A1D5PLN4	Uncharacterized protein	SQSTM1	N	0			31	8	8	46	0	19812096384	453	49.8	4.93	Gallus gallus
Q5ZKJ2	14_3_3 domain-containing protein	YWHAH	N	0			22	6	2	45	0	21701919598	247	28.3	4.89	Gallus gallus
A0A3Q3AUG8	Uncharacterized protein	LOC107050717	N	0			43	6	6	45	0	38222473024	164	19.5	4.55	Gallus gallus
F1P0J8	Uncharacterized protein	THBS1	N	0			9	8	8	45	0	16069584896	1175	129.5	4.92	Gallus gallus
Q9DF58	Integrin-linked protein kinase	ILK	N	0			23	9	9	45	0	10942843344	452	51.5	8.16	Gallus gallus
A0A1L1RRN4	Peptidyl-prolyl cis-trans isomerase	PPIB	N	0			32	6	6	44	0	66668199808	223	24.3	9.73	Gallus gallus
R4GM10	Fructose-bisphosphate aldolase	ALDOC	N	0			43	10	10	44	0	23889467968	364	39.3	6.64	Gallus gallus
F1NX13	Uncharacterized protein	DRG1	N	0			33	8	8	44	0	10787250112	367	40.4	8.82	Gallus gallus
Q5ZII1	Ribos_L4_asso_C domain-containing protein	RCJMB04_25p23	N	0			30	10	10	43	0	39439404288	421	46.7	11.11	Gallus gallus
A0A125RM76	Interferon-induced protein with tetratricopeptide repeats 5	IFIT5	N	0			21	7	1	43	0	16537349248	479	56.3	5.91	Gallus gallus
O93510	Gelsolin	GSN	N	0			17	10	1	42	0	16670777728	778	85.8	6.32	Gallus gallus
P21868	Casein kinase II subunit alpha	CSNK2A1	N	0			27	8	8	42	0	15934907584	391	45.2	7.74	Gallus gallus
F1NPA2	PCI domain-containing protein	PSMD11	N	0			28	9	9	42	0	10324321408	422	47.4	6.37	Gallus gallus
P20785	Collagen alpha-1(VI) chain	COL6A1	N	0			2	2	2	41	0	222464888832	1019	107.9	5.9	Gallus gallus
E1BV44	Chromosome segregation 1-like protein	CSE1L	N	0			24	14	14	41	0	35638077104	971	110.4	5.62	Gallus gallus
F1NSY0	Serine/threonine-protein kinase RIO3	RIOK3	N	0			14	5	4	40	0	1529229060672	516	58.5	5.77	Gallus gallus
A0A3Q2U4Z1	Uncharacterized protein	UGGT1	N	0			15	14	13	40	0	15562732912	1559	177.8	5.66	Gallus gallus
F1N8Z4	RuvB-like helicase	RUVBL1	N	0			35	11	11	40	0	8945611072	456	50.1	6.42	Gallus gallus
Q07460	Eukaryotic translation initiation factor 5A-2	EIF5A2	N	0			35	4	2	39	0	14745374208	153	16.7	5.58	Gallus gallus
A0A1D5P893	Uncharacterized protein	LOC426023	N	0			32	7	7	39	0	49382761920	330	34.8	8	Gallus gallus
A0A1D5PE33	Uncharacterized protein	RAB1B	N	0			30	6	4	39	0	48766155520	228	25.1	8.07	Gallus gallus
A0A3Q2TUH0	Pyridoxal kinase	PDXK	N	0			42	9	9	39	0	37916296704	313	34.9	6.35	Gallus gallus
A0A1D5P1W7	Importin N-terminal domain-containing protein	KPNB1	N	0			23	12	12	39	0	11709121560	876	97.3	4.78	Gallus gallus
A0A1D5PV06	Protein disulfide-isomerase	P4HB	N	0			24	10	10	39	0	8351478608	515	57.4	4.81	Gallus gallus
F1NYE5	HABP4_PAI-RBP1 domain-containing protein	SERBP1	N	0			40	8	8	38	0	20209489184	424	45.5	8.13	Gallus gallus
Q04584	Zyxin	ZYX	N	0			22	7	7	38	0	14993333568	542	58.5	7.11	Gallus gallus
A0A1L1RYW9	Actin-depolymerizing factor	GSN	N	0			17	10	1	37	0	15692144576	744	82.4	6.19	Gallus gallus
Q5ZJX9	Proteasome subunit alpha type	PSMA5	N	0			46	9	9	36	0	25380370816	241	26.4	4.82	Gallus gallus
Q5ZIY8	Ribonuclease inhibitor	RNH1	N	0			33	12	12	36	0	21776457536	456	49.8	5.02	Gallus gallus
P13731	Serpin H1	SERPINH1	N	0			33	9	9	36	0	14824940096	405	45.7	8.72	Gallus gallus
E1C0F1	Dolichyl-diphosphooligosaccharide--protein glycosyltransferase subunit 1	RPN1	N	0			19	10	10	35	0	12623870912	692	77	8.05	Gallus gallus
E1C0F3	Uncharacterized protein	RAB7A	N	0			35	7	7	35	0	8849569664	207	23.5	6.7	Gallus gallus
A7UEA7	AIR carboxylase	AS	N	0			35	12	12	35	0	7566484928	426	47.2	8.21	Gallus gallus
Q5ZI86	Uncharacterized protein	RCJMB04_29e19	N	0			24	6	5	35	0	5063260928	376	42.8	4.59	Gallus gallus
Q5F428	Eukaryotic translation initiation factor 3 subunit L	EIF3L	N	0			6	3	2	35	0	970632704	564	66.6	6.34	Gallus gallus
F1NJF0	Complement component 1 Q subcomponent-binding protein, mitochondrial	C1QBP	N	0			40	6	6	34	0	37827868160	214	24.3	4.51	Gallus gallus
A0A1D5PDV6	Uncharacterized protein	RPS19	N	0			38	7	7	34	0	33487552628	145	16.1	10.37	Gallus gallus
A0A1D5NYM1	ATP-dependent 6-phosphofructokinase	PFKP	N	0			26	13	13	34	0	12844794816	786	86.2	7.39	Gallus gallus
P84169	26S proteasome non-ATPase regulatory subunit 13	PSMD13	N	0			38	10	10	34	0	10635072096	376	42.7	5.57	Gallus gallus
Q5ZKF5	S-phase kinase-associated protein 1	SKP1	N	0			38	4	4	34	0	8865628864	163	18.6	4.54	Gallus gallus
A0A3Q2U9B2	Protein-tyrosine-phosphatase	PTPRD	N	0			1	2	1	33	0	699632156288	1858	208.2	6.89	Gallus gallus
P49024	Paxillin	PXN	N	0			34	10	10	33	0	17818041408	559	61.2	6.55	Gallus gallus
F1N986	Carbonic anhydrase	CA5A	N	0			39	8	8	33	0	13374424448	320	36.2	6.46	Gallus gallus
A0A1L1RTT2	Uncharacterized protein	IFIT5	N	0			21	7	1	33	0	3552473600	479	56.3	5.78	Gallus gallus
A0A1D5PI39	26S proteasome non-ATPase regulatory subunit 1	PSMD1	N	0			19	10	10	32	0	9036446848	955	106	5.36	Gallus gallus
P12276	Fatty acid synthase	FASN	N	0			11	16	15	32	0	6706321472	2512	274.6	6.35	Gallus gallus
F1NUN3	Uncharacterized protein	RIN3	N	0			15	10	10	32	0	5875468608	962	106.1	6.06	Gallus gallus
A0A1D5PGS8	Uncharacterized protein	UBR5	N	0			8	14	13	32	0	4243569133	2756	304.3	5.83	Gallus gallus
A0A1L1RUW1	Uncharacterized protein	RAB34	N	0			19	4	3	32	0	2798654272	259	29	7.93	Gallus gallus
F1P0Z7	Uncharacterized protein	ARL8B	N	0			44	6	6	31	0	16877725472	186	21.5	8.43	Gallus gallus
A0A1D5PME9	Leucine rich repeat containing 15		N	0			21	8	8	31	0	8066171904	563	62.1	7.75	Gallus gallus
A0A3Q2TT14	Uncharacterized protein	LOC107050411	N	0			2	2	1	30	0	698265229108	1020	111.1	7.2	Gallus gallus
Q5ZKN2	Membrane-associated progesterone receptor component 1	PGRMC1	N	0			40	5	5	30	0	25236733152	192	21.3	4.81	Gallus gallus
Q5ZLN1	Phosphoglycerate mutase 1	PGAM1	N	0			43	7	7	30	0	18872648064	254	28.9	7.49	Gallus gallus
A0A1D5PH36	UBC core domain-containing protein	UBE2L3	N	0			35	7	7	30	0	15399568992	339	37.9	10.11	Gallus gallus
A0A1L1RMP9	Uncharacterized protein	ARL1	N	0			43	6	6	30	0	7928886272	231	25.9	7.65	Gallus gallus
Q5ZJZ9	Protein arginine N-methyltransferase 5	RCJMB04_14b8	N	0			16	7	7	30	0	5593965376	578	64.6	8.09	Gallus gallus
Q5ZM17	Uncharacterized protein	RCJMB04_3g13	N	0			34	10	9	30	0	3579122912	535	60.9	6.62	Gallus gallus
Q90997	Transferrin receptor protein 1	TFRC	N	0			3	2	2	30	0	276575153	776	85.6	5.78	Gallus gallus
A0A1L1RLL0	TRASH domain-containing protein	RPL24	N	0			26	4	4	29	0	21227149568	156	17.7	11.36	Gallus gallus
O93467	GTP-binding protein	cRhoA	N	0			52	7	6	29	0	13736082208	193	21.8	6.1	Gallus gallus
Q5F3J5	Proteasome activator complex subunit 3	PSME3	N	0			24	6	5	29	0	10369895064	254	29.5	6.19	Gallus gallus
A0A1L1RLH7	26S proteasome regulatory subunit 4	PSMC1	N	0			22	8	7	29	0	9140064768	508	56.1	8.69	Gallus gallus
Q6IEC5	Putative ISG12(2) protein	ISG12(2)	N	0			77	5	5	28	0	61671097856	107	10.3	10.17	Gallus gallus
F2Z4K6	KOW domain-containing protein	RPL26L1	N	0			19	5	5	28	0	18610710864	145	17.2	10.55	Gallus gallus
Q6DV79	Signal transducer and activator of transcription 3	STAT3	N	0			22	11	10	28	0	13653722048	771	88.1	6.3	Gallus gallus
A0A3Q2U839	AAA domain-containing protein	PSMC5	N	0			32	10	9	28	0	12075398656	427	47.6	6.19	Gallus gallus
Q5ZJQ6	Aspartate--tRNA ligase, cytoplasmic	DARS	N	0			28	10	10	28	0	9796487552	503	57.2	6.49	Gallus gallus
Q5ZJK3	Signal transducer and activator of transcription	STAT1	N	0			13	8	7	28	0	6810126656	755	87.2	5.96	Gallus gallus
Q5ZKU5	Ras-related protein Rab-14	RAB14	N	0			44	6	5	28	0	5865457792	215	23.9	6.21	Gallus gallus
Q8JHF6	Pyruvate carboxylase	PYC	N	0			10	9	9	28	0	5764803648	1178	127.2	6.71	Gallus gallus
A0A452J7Q6	Endophilin-A2	SH3GL1	N	0			26	7	7	28	0	4020895744	472	52.8	8.48	Gallus gallus
R4GI80	Uncharacterized protein	SYNPO	N	0			15	10	10	28	0	2688883968	1146	117.7	10.2	Gallus gallus
Q5ZIT5	Ras-related protein Rab-10	RAB10	N	0			29	5	3	28	0	1388072960	200	22.5	8.38	Gallus gallus
A0A1D5PD62	Reticulon	RTN4	N	0			20	5	5	27	0	22588185216	326	36.1	4.87	Gallus gallus
Q9DEA3	Proliferating cell nuclear antigen	PCNA	N	0			45	8	8	27	0	10886684800	262	28.9	4.72	Gallus gallus
O42417	Serine protease (Fragment)	HTRA2	N	0			29	8	8	27	0	10587186112	403	43.1	9.94	Gallus gallus
F1NBA8	Importin N-terminal domain-containing protein	IPO7	N	0			12	8	8	27	0	8416792896	1038	119.4	4.78	Gallus gallus
A0A1D5P894	PH domain-containing protein	ANLN	N	0			16	10	10	27	0	8325891840	1102	121.6	8.24	Gallus gallus
A0A1D5PPL7	Uncharacterized protein	EEF1D	N	0			30	5	4	27	0	5326095392	291	32.3	4.79	Gallus gallus
F1P360	Uncharacterized protein	CKAP4	N	0			23	9	9	27	0	5044906496	564	62.4	5.4	Gallus gallus
Q5ZLU4	26S proteasome non-ATPase regulatory subunit 2	RCJMB04_4n15	N	0			18	11	11	27	0	4839827552	908	99.9	5.26	Gallus gallus
Q5ZIT7	AAA domain-containing protein	PSMC3	N	0			32	9	9	27	0	1847984256	422	47.2	5.22	Gallus gallus
Q98932	Ras-related protein Rab-5C	RAB5C	N	0			44	7	4	26	0	23674056704	216	23.5	8.41	Gallus gallus
F1NMB3	UDP-glucuronosyltransferase	UGT2A1	N	0			14	6	6	26	0	18727358336	529	60.6	7.01	Gallus gallus
Q02960	Macrophage migration inhibitory factor	MIF	N	0			32	4	4	26	0	17373648128	115	12.5	7.37	Gallus gallus
Q5ZJT6	Receptor-interacting serine/threonine-protein kinase 2	RCJMB04_15n4	N	0			15	5	5	26	0	13661155712	574	63.9	6.76	Gallus gallus
A0A1D5P0E2	Protein transport protein SEC23	SEC23A	N	0			15	8	4	26	0	4731308176	765	86.1	6.96	Gallus gallus
P08629	Thioredoxin	TXN	N	0			39	4	4	25	0	80838188751	105	11.7	5.25	Gallus gallus
A0A3Q2TVV5	Glycogen synthase kinase-3 beta	GSK3A	N	0			26	6	6	25	0	12311772800	420	46.8	8.87	Gallus gallus
A0A1D5NTA0	Ubiquitin thioesterase	OTUB1	N	0			37	8	8	25	0	12275237120	270	31.2	5.1	Gallus gallus
E1BRX6	SKICH domain-containing protein	CALCOCO2	N	0			19	7	7	25	0	11116244992	357	42	5.5	Gallus gallus
F1NIQ4	Uncharacterized protein	TOM1L2	N	0			28	8	8	25	0	10200172096	549	60.2	5.08	Gallus gallus
E1BWJ5	Ubiquitinyl hydrolase 1	USP9Y	N	0			8	13	13	25	0	8732532960	2552	290	5.86	Gallus gallus
Q5ZMB8	26S proteasome AAA-ATPase subunit RPT1	PSMC2	N	0			18	7	6	25	0	8302905344	433	48.6	5.95	Gallus gallus
Q5F402	Coatomer subunit gamma	RCJMB04_3p13	N	0			16	10	8	25	0	6473663152	874	97.5	5.45	Gallus gallus
A0A3Q2TXM6	Protein kinase domain-containing protein	MAP2K3	N	0			23	6	6	25	0	5.42601e+09	346	39.3	7.74	Gallus gallus
A0A1D5PJR5	Arginine--tRNA ligase, cytoplasmic	RARS	N	0			14	7	1	25	0	3400758208	661	75.4	6.98	Gallus gallus
F1NBD7	Cyclin-dependent kinase 1	CDK1	N	0			44	8	8	24	0	11282518240	303	34.7	7.97	Gallus gallus
A0A286QZR1	Arginine methyltransferase 1 variant 1	prmt1	N	0			17	5	5	24	0	9231943360	351	40.4	5.6	Gallus gallus
A0A1D5P8H7	Importin N-terminal domain-containing protein	XPO1	N	0			10	7	7	24	0	6935223168	1071	123.1	6.11	Gallus gallus
A0A3Q2UIM5	Uncharacterized protein	RAB41	N	0			16	3	2	24	0	3764461312	211	23.8	5.35	Gallus gallus
E1C1Q2	Uncharacterized protein	MAP1B	N	0			6	9	9	24	0	3470012016	2438	268.8	4.96	Gallus gallus
Q8AWE3	Serine/threonine-protein phosphatase 2A 55 kDa regulatory subunit B (Fragment)	PPP2R2A	N	0			19	6	6	24	0	3273307904	426	49.7	6.27	Gallus gallus
Q5ZIM7	Uncharacterized protein	RCJMB04_24o2	N	0			29	9	1	24	0	1087849856	414	46.5	5.91	Gallus gallus
A0A3S5ZPB7	Uncharacterized protein	SLC25A3	N	0			15	4	4	23	0	9368149888	358	39.9	9.26	Gallus gallus
A0A1D5NWP2	SAM domain-containing protein	STIM1	N	0			14	7	6	23	0	8002328128	742	83	6.55	Gallus gallus
E1BTY4	Sorting nexin	SNX9	N	0			20	8	8	23	0	6333784640	600	67.1	5.58	Gallus gallus
A0A1D5PRK6	Uncharacterized protein	PTBP1	N	0			19	6	6	23	0	6193812480	507	54.3	9.31	Gallus gallus
A0A1L1RQQ0	2-phospho-D-glycerate hydro-lyase	ENO1	N	0			30	8	8	23	0	5697818400	434	47.3	6.8	Gallus gallus
A0A1D5PTR5	Talin-1	TLN1	N	0			8	10	10	23	0	1999733920	2558	273.7	6.27	Gallus gallus
A0A1L1RSN3	Eukaryotic translation initiation factor 5	EIF5	N	0			10	4	3	22	0	6111976400	433	49.7	5.19	Gallus gallus
D2D3P4	Small monomeric GTPase	Rab27a	N	0			6	2	1	22	0	26366615120	221	25.1	5.36	Gallus gallus
A0A3Q2UFM5	Uncharacterized protein	RICTOR	N	0			1	2	1	22	0	23557373440	1682	189.3	7.66	Gallus gallus
Q91956	CSD domain-containing protein	YBX1	N	0			21	4	2	22	0	9185560832	326	36.3	9.85	Gallus gallus
A0A1D5PLK6	BRO1 domain-containing protein	PDCD6IP	N	0			20	10	10	22	0	7508718976	887	97.4	6.4	Gallus gallus
F1N903	26S proteasome non-ATPase regulatory subunit 6	PSMD6	N	0			26	7	7	22	0	5619684004	389	45.5	6.18	Gallus gallus
F1P5J5	Alanine--tRNA ligase	AARS	N	0			13	8	8	22	0	4139645184	968	106.9	5.81	Gallus gallus
A0A3Q2U400	Tankyrase_bdg_C domain-containing protein	TNKS1BP1	N	0			11	10	10	22	0	3888249344	1669	177.4	4.81	Gallus gallus
F1NQ30	Rho GTPase activating protein 31		N	0			10	10	10	22	0	3274631168	1306	142.4	6.34	Gallus gallus
F1NPQ0	PCI domain-containing protein	PSMD12	N	0			15	7	7	22	0	2965609312	456	53	6.67	Gallus gallus
Q5ZM11	Arginine--tRNA ligase, cytoplasmic	RARS1	N	0			15	7	1	22	0	2006909056	661	75.4	7.11	Gallus gallus
A0A3Q2TYT2	Ras-related protein Rab-3	RAB3B	N	0			16	2	1	21	0	26186403840	222	25.5	5.36	Gallus gallus
F1P1L8	SERPIN domain-containing protein	SERPINB6	N	0			28	7	7	21	0	11315680608	379	43.1	5.22	Gallus gallus
F1NLD7	Uncharacterized protein	EIF2AK2	N	0			19	7	7	21	0	10985802544	550	62.3	8.41	Gallus gallus
F1P4H4	Uncharacterized protein	TXNDC5	N	0			27	9	1	21	0	10797461888	414	46.4	6.02	Gallus gallus
R4GJY8	UBC core domain-containing protein	UBE2U	N	0			31	4	4	21	0	10790370432	179	19.6	7.28	Gallus gallus
F1NHH9	Uncharacterized protein	BDH1A	N	0			19	6	6	21	0	9070776832	343	38.4	8.09	Gallus gallus
O57660	Enoyl-CoA hydratase	HADHA	N	0			19	7	7	21	0	5087850688	770	83.1	9.1	Gallus gallus
A0A3Q2U952	FHA domain-containing protein	CEP170	N	0			9	9	9	21	0	3901768704	1582	174	7.96	Gallus gallus
F1NYG2	Uncharacterized protein	PRMT3	N	0			16	6	6	21	0	2771136512	526	59.4	4.96	Gallus gallus
Q5ZIG5	Glutamine--fructose-6-phosphate transaminase (isomerizing)	GFPT1	N	0			15	7	1	20	0	3910971124	699	78.7	6.47	Gallus gallus
O73775	Fibulin-1	FBLN1	N	0			3	2	2	20	0	16846453504	704	78.1	5.08	Gallus gallus
Q90611	72 kDa type IV collagenase	MMP2	N	0			17	6	6	20	0	11948129920	663	74.9	5.49	Gallus gallus
Q5ZJA5	Signal recognition particle receptor subunit beta	SRPRB	N	0			33	6	6	20	0	11168778112	258	28.1	8.54	Gallus gallus
Q6IFY8	Reticulon (Fragment)	RTN3	N	0			19	3	3	20	0	11088657664	202	22	6.87	Gallus gallus
Q5F390	SRP54 domain-containing protein	RCJMB04_28a6	N	0			15	7	7	20	0	7661528240	644	71.2	9.04	Gallus gallus
A0A1D5PLA1	2',3'-cyclic-nucleotide 3'-phosphodiesterase	CNP	N	0			19	8	8	20	0	7374265280	534	58.3	9.51	Gallus gallus
F1NUP9	Uncharacterized protein	SDR16C5	N	0			28	6	6	20	0	6714697920	305	33.6	8.94	Gallus gallus
A0A1D5PW68	Eukaryotic translation initiation factor 3 subunit B	EIF3B	N	0			15	9	9	20	0	4582128384	806	92.3	4.92	Gallus gallus
A0A1D5PDK5	Calponin-homology (CH) domain-containing protein	IGSF9	N	0			44	6	6	20	0	4412099200	184	20.6	8.27	Gallus gallus
F1NYI3	RNA-splicing ligase RtcB homolog	RTCB	N	0			23	7	7	20	0	3983517184	505	55.2	7.24	Gallus gallus
A0A1D5NYK7	Moesin		N	0			13	6	3	20	0	3768774624	580	68.3	6.37	Gallus gallus
A0A1D5PVL4	MPN domain-containing protein	EIF3F	N	0			26	4	4	20	0	3538731880	208	23.2	5.76	Gallus gallus
Q5ZKR3	Rab-GAP TBC domain-containing protein	RCJMB04_9j5	N	0			12	6	6	20	0	3208348404	667	76.8	5.2	Gallus gallus
A0A1D5PFC0	E3 ubiquitin-protein ligase TRIP12	TRIP12	N	0			5	8	7	20	0	2857154048	2034	225.1	8.51	Gallus gallus
F1NHL2	TIP120 domain-containing protein	CAND1	N	0			11	10	10	20	0	2032833552	1230	136.3	5.78	Gallus gallus
A0A1D5NWW3	Uncharacterized protein	USP19	N	0			8	7	7	20	0	1543532192	1434	160.4	7.25	Gallus gallus
Q90694	Cell division control protein 42 homolog	CDC42	N	0			20	3	3	19	0	13184333632	191	21.3	6.55	Gallus gallus
A0A1D5NWS0	Asp-B-Hydro_N domain-containing protein	ASPH	N	0			22	4	4	19	0	9316658456	350	39	4.18	Gallus gallus
F1NE57	Fibrinogen C-terminal domain-containing protein	ANGPTL2	N	0			20	7	7	19	0	5417783360	490	57.3	7.88	Gallus gallus
A0A452J830	Importin subunit alpha	KPNA1	N	0			12	4	4	19	0	4428100608	537	60.1	5.01	Gallus gallus
Q5F3P0	26S proteasome non-ATPase regulatory subunit 5	RCJMB04_11e7	N	0			24	8	8	19	0	3082779680	504	55.7	5.34	Gallus gallus
A0A3Q3A6H4	Non-specific serine/threonine protein kinase	SLK	N	0			11	9	9	19	0	2492911872	1177	136	4.97	Gallus gallus
Q5ZHY4	Uncharacterized protein	RCJMB04_32c1	N	0			13	6	6	19	0	1850623104	712	78	9.48	Gallus gallus
A0A1D5NYP8	SHC-transforming protein 1	SHC1	N	0			14	5	5	19	0	1005178176	626	67.5	7.09	Gallus gallus
A0A3Q3B2M9	TOG domain-containing protein	GCN1	N	0			3	6	6	18	0	39578032648	2644	290.4	7.23	Gallus gallus
Q5ZM86	Coiled-coil domain-containing protein 50	CCDC50	N	0			36	7	7	18	0	8699608960	301	35.5	6.93	Gallus gallus
Q5F3R8	Uncharacterized protein	RAB11B	N	0			29	5	5	18	0	8674029312	218	24.5	5.94	Gallus gallus
F1NR71	MPN domain-containing protein	PSMD7	N	0			28	5	5	18	0	7562819584	322	36.9	6.68	Gallus gallus
Q90965	Ras-related protein Rab-2A	RAB2A	N	0			19	3	3	18	0	6935536128	212	23.5	6.39	Gallus gallus
Q5ZL39	Serine/threonine-protein phosphatase	PPP1CC	N	0			21	5	5	18	0	5455017232	323	37	6.54	Gallus gallus
A0A1D5P2W2	Uncharacterized protein	ESYT2	N	0			14	6	6	18	0	4461354704	879	98.2	7.66	Gallus gallus
A0A3Q2U7I7	RuvB-like helicase	LOC107051177	N	0			22	7	7	18	0	4370246144	461	51	5.64	Gallus gallus
A0A1D5PXN5	Thioredoxin-disulfide reductase	TXNRD1	N	0			15	5	5	18	0	3826148384	530	58.5	6.89	Gallus gallus
A0A1L1RUT1	Coatomer subunit beta'	COPB2	N	0			10	6	6	18	0	3517928672	913	103.1	5.24	Gallus gallus
F1NV49	ATP-dependent RNA helicase DDX1	DDX1	N	0			13	6	6	18	0	472108752	740	82.5	7.17	Gallus gallus
Q6JLB2	Proteasome subunit beta	PSMB1	N	0			21	4	4	18	0	295684800	237	26	6.89	Gallus gallus
F1NSQ1	Aminoacyl tRNA synthase complex-interacting multifunctional protein 2	AIMP2	N	0			28	6	6	18	0	186717904	312	34.5	7.66	Gallus gallus
P27003	Protein S100-A10	S100A10	N	0			28	2	2	17	0	14043934720	97	11.3	7.39	Gallus gallus
E1C6N0	26S proteasome regulatory subunit RPN11	PSMD14	N	0			33	5	5	17	0	8040405024	310	34.5	6.46	Gallus gallus
F1NXK0	Mini-chromosome maintenance complex-binding protein	MCMBP	N	0			10	6	6	17	0	6483317952	634	71.8	5.64	Gallus gallus
F1NWG6	Protein VAC14 homolog	VAC14	N	0			11	6	6	17	0	6324716064	780	87.8	6.3	Gallus gallus
Q5ZM58	Uncharacterized protein	ACTR1A	N	0			19	5	5	17	0	6056921536	376	42.6	6.64	Gallus gallus
A0A1D5PL38	Delta-1-pyrroline-5-carboxylate synthase	ALDH18A1	N	0			12	7	7	17	0	5593964544	802	87.8	7.2	Gallus gallus
Q5F3W7	Uncharacterized protein	RCJMB04_5e8	N	0			34	7	7	17	0	4871314944	366	38.9	8.28	Gallus gallus
A0A1D5PVD4	Uncharacterized protein	PARVB	N	0			28	6	6	17	0	4637443968	335	38.6	5.77	Gallus gallus
F1NWX7	Protein transport protein Sec61 subunit beta	SEC61B	N	0			22	2	2	17	0	2587233856	96	10	11.56	Gallus gallus
Q5ZHW4	Ras-related protein Rab-5B	RAB5B	N	0			21	4	1	17	0	2193724416	215	23.6	8.13	Gallus gallus
F1NSZ4	CYTOSOL_AP domain-containing protein	NPEPL1	N	0			17	6	6	17	0	2030888896	523	56.1	6.86	Gallus gallus
F1NCL7	TACC_C domain-containing protein	TACC3	N	0			10	5	5	17	0	1595539616	891	99.5	5.08	Gallus gallus
A0A1L1RMC0	Proteasome subunit alpha type	PSMA1	N	0			24	5	1	17	0	1271995264	261	29.3	6.54	Gallus gallus
E1BTX9	Serine/threonine-protein phosphatase	PPEF1	N	0			10	5	5	17	0	947915008	632	73.4	8.34	Gallus gallus
F1NCE1	Eukaryotic translation initiation factor 3 subunit D	EIF3D	N	0			11	4	4	17	0	707875424	548	63.9	6.42	Gallus gallus
A0A3Q2TXN7	Protein transport protein Sec31A	SEC31A	N	0			6	5	5	16	0	2975542992	1226	133.2	6.28	Gallus gallus
F1P1A5	TRANSKETOLASE_1 domain-containing protein	TKTL1	N	0			13	5	5	16	0	8078406656	627	68.4	7.52	Gallus gallus
E1C2I3	Uncharacterized protein	ERGIC1	N	0			18	4	4	16	0	5914888832	290	32.7	6.74	Gallus gallus
A0A3Q2UIB1	Uncharacterized protein	FAM120C	N	0			9	7	7	16	0	5741464416	1084	119	8.88	Gallus gallus
Q90YH9	Testin	TES	N	0			22	7	7	16	0	5547738752	422	48	7.77	Gallus gallus
A0A1D5PXT0	UBC core domain-containing protein	UBE2M	N	0			20	4	4	16	0	5051455936	183	20.9	7.27	Gallus gallus
A0A1D5PHL0	Proteasome subunit alpha type	PSMA2	N	0			32	5	5	16	0	4694334416	234	25.9	7.49	Gallus gallus
F1NW23	Clathrin heavy chain	CLTC	N	0			10	10	10	16	0	4526654112	1675	191.5	5.74	Gallus gallus
Q5ZI29	Isocitrate dehydrogenase [NAD] subunit, mitochondrial	RCJMB04_31a13	N	0			14	5	5	16	0	4197690800	370	40.3	7.69	Gallus gallus
Q9DEQ6	Eukaryote initiation factor 2 beta	EIF2B	N	0			29	6	6	16	0	3581523296	334	38.4	5.8	Gallus gallus
F1NXD7	Uncharacterized protein	SEC23IP	N	0			17	9	9	16	0	3323970624	972	108.3	5.63	Gallus gallus
A0A3Q2UBV6	Uncharacterized protein	POSTN	N	0			11	5	5	16	0	2826538816	801	89.6	8.46	Gallus gallus
A0A1D5P251	Uncharacterized protein	MAP1S	N	0			5	4	4	16	0	2456079552	1370	147.1	6.77	Gallus gallus
A0A1D5P2W8	TOG domain-containing protein	RANBP6	N	0			6	3	3	16	0	2349911744	790	89.2	4.82	Gallus gallus
E1C0J4	Uncharacterized protein	UPF1	N	0			11	8	8	16	0	1519571840	1117	123.3	6.68	Gallus gallus
A0A3Q3AR57	Uncharacterized protein	HELZ2	N	0			4	9	9	16	0	1178511504	2818	321.3	8.16	Gallus gallus
E1BUD8	Uncharacterized protein	SEC24C	N	0			10	6	6	16	0	651600064	1119	121.6	6.83	Gallus gallus
A0A1D5NWH9	CSD domain-containing protein	YBX3	N	0			15	3	1	15	0	1878175968	291	30.9	9.82	Gallus gallus
F1NJU7	Tyrosine--tRNA ligase	YARS	N	0			12	6	5	15	0	16669829788	536	60.1	6.71	Gallus gallus
R4GJX3	Uncharacterized protein	LOC770612	N	0			27	2	2	15	0	10890665984	137	14.9	7.4	Gallus gallus
F1NBV0	Peroxiredoxin-6	PRDX6	N	0			24	4	4	15	0	10828946176	224	25.1	6.38	Gallus gallus
Q5F353	Uncharacterized protein	GORASP2	N	0			16	5	5	15	0	8535065024	441	46.4	4.91	Gallus gallus
P48463	Serine/threonine-protein phosphatase 2A catalytic subunit alpha isoform	PPP2CA	N	0			29	6	6	15	0	7346184896	309	35.5	5.43	Gallus gallus
A0A1L1RQQ1	NAD(P)H-hydrate epimerase	APOA1BP	N	0			29	4	4	15	0	5607063296	240	25.9	6.62	Gallus gallus
P67869	Casein kinase II subunit beta	CSNK2B	N	0			26	4	4	15	0	5229844064	215	24.9	5.55	Gallus gallus
E1C040	HECT-type E3 ubiquitin transferase	HECTD1	N	0			5	8	8	15	0	4290912032	2570	284.8	5.26	Gallus gallus
Q5ZLX2	Eukaryotic translation initiation factor 2 subunit 1	EIF2S1	N	0			22	6	6	15	0	3714860288	315	36.2	5.14	Gallus gallus
A0A1D5P9K6	Uncharacterized protein	ACADSB	N	0			16	4	4	15	0	3101991488	427	47.3	6.87	Gallus gallus
A0A1D5P7M3	CULLIN_2 domain-containing protein	CUL4B	N	0			13	8	8	15	0	2985165120	883	101.2	7.91	Gallus gallus
F1NPG2	Isocitrate dehydrogenase [NADP]	IDH1	N	0			17	5	5	15	0	2718860768	415	46.6	7.94	Gallus gallus
E1C8R7	Uncharacterized protein	XRN1	N	0			5	7	7	15	0	2273047488	1770	200.8	8.03	Gallus gallus
Q5ZKL0	DNA helicase	MCM5	N	0			8	5	5	15	0	1200303232	734	82.4	8.28	Gallus gallus
A0A1D5PRI4	MMS19 nucleotide excision repair protein	MMS19	N	0			7	4	4	15	0	1155626496	1006	111.4	6.25	Gallus gallus
A0A1D5P0M2	Uncharacterized protein	TRIM47	N	0			14	5	5	15	0	980188960	611	67.2	6.73	Gallus gallus
F1NQS9	RING-type E3 ubiquitin transferase	ZNF598	N	0			9	4	4	15	0	934110016	877	98	8.6	Gallus gallus
Q5F3C0	Glutaminyl-tRNA synthetase	RCJMB04_22h1	N	0			13	7	7	15	0	563977056	780	87.8	6.8	Gallus gallus
A0A1D5PE05	HECT domain-containing protein	HECTD4	N	0			0	2	2	14	0	196482039329	4408	483.7	6.15	Gallus gallus
F1NHH1	Cystatin domain-containing protein	CSTB	N	0			24	2	2	14	0	10131364736	98	11.2	6.68	Gallus gallus
E1C958	Asparaginyl endopeptidase	LGMN	N	0			13	4	4	14	0	7572699904	431	49.2	6.39	Gallus gallus
A0A452J7U6	Optineurin	OPTN	N	0			6	3	3	14	0	7565929280	557	64.3	5.05	Gallus gallus
A0A1L1RJI2	E2 ubiquitin-conjugating enzyme	UBE2K	N	0			20	3	3	14	0	7398652160	201	22.3	6.02	Gallus gallus
Q5ZJQ2	Phenylalanine--tRNA ligase alpha subunit	FARSA	N	0			23	5	5	14	0	5846550400	443	49.5	8.92	Gallus gallus
F1P212	Thioredoxin domain-containing protein	TMX3	N	0			8	4	4	14	0	5547124992	479	54	5.06	Gallus gallus
Q5F3X5	Uncharacterized protein	RCJMB04_4m5	N	0			9	3	3	14	0	4943481792	486	55.4	6.96	Gallus gallus
F1NQF4	Heme oxygenase (biliverdin-producing)	HMOX1	N	0			23	5	5	14	0	4888497664	317	35.7	8.91	Gallus gallus
O42265	Proteasome subunit alpha type-1	PSMA1	N	0			23	5	1	14	0	4638172928	260	28.9	6.54	Gallus gallus
A0A1D5P409	Uncharacterized protein	LMO7	N	0			8	6	6	14	0	4624294464	1246	141.9	7.52	Gallus gallus
F1NCH3	HECT domain-containing protein	HERC4	N	0			10	5	5	14	0	2484794944	757	86.4	6.39	Gallus gallus
A5HNF6	Myeloid differentiation primary response protein MyD88	MYD88	N	0			25	5	5	14	0	1581780736	299	33.8	6.27	Gallus gallus
F1N8N7	Integrin beta	ITGB1	N	0			5	4	4	14	0	1543763712	803	88.6	5.25	Gallus gallus
A0A3Q2UG33	Isoleucyl-tRNA synthetase	IARS	N	0			7	6	6	14	0	1264969024	1265	144.7	6.49	Gallus gallus
E1C396	Hepatocyte growth factor-regulated tyrosine kinase substrate	HGS	N	0			6	4	4	14	0	1144164096	759	84.3	6.46	Gallus gallus
E1BRA6	DnaJ homolog subfamily C member 10	DNAJC10	N	0			12	7	6	14	0	418996544	797	91.4	6.99	Gallus gallus
F1NZJ2	Hexokinase	HK1	N	0			9	5	1	14	0	64203264	780	86.9	6.83	Gallus gallus
A0A1D5PWJ6	Uncharacterized protein	WDR26	N	0			11	5	5	13	0	2423325216	644	70.9	6.02	Gallus gallus
E1BTT4	Hydroxyacyl-CoA dehydrogenase trifunctional multienzyme complex subunit beta		N	0			11	4	4	13	0	3046127352	474	50.8	9.32	Gallus gallus
A0A3Q2U5W6	SH3 domain-containing protein	LOC107050955	N	0			13	6	6	13	0	18374912000	700	78.3	6.47	Gallus gallus
A0A1D5PGD5	Collagen alpha-3(VI) chain	COL6A3	N	0			2	5	4	13	0	8217348224	3171	343.4	6.87	Gallus gallus
H2A099	Interleukin-36 receptor antagonist	IL-36RN	N	0			42	3	3	13	0	6944688640	171	18.7	7.02	Gallus gallus
A5HUJ4	Tripartite motif protein 7	TRIM7.2	N	0			18	5	5	13	0	5156642920	505	56.5	5.48	Gallus gallus
A0A1D5PB45	Zinc finger protein 622	ZNF622	N	0			16	5	5	13	0	4847267584	469	53.7	7.01	Gallus gallus
Q5F420	AMP-binding domain-containing protein	ACSL1	N	0			7	4	2	13	0	3679838208	699	78.5	8.03	Gallus gallus
A0A1D5PFZ5	Uncharacterized protein	TAX1BP1	N	0			10	6	6	13	0	3417501824	816	93.7	5.36	Gallus gallus
A0A1D5P2D3	SUI1 domain-containing protein	EIF1B	N	0			27	2	2	13	0	2595898624	113	12.8	7.37	Gallus gallus
A0A1D5NZC1	Uncharacterized protein	EIF4G3	N	0			7	7	5	13	0	2330676288	1600	176.1	5.2	Gallus gallus
Q8AYP8	Hexokinase	HK1	N	0			8	5	1	13	0	2252383648	917	102.6	6.74	Gallus gallus
F1NCA2	Glycerol-3-phosphate dehydrogenase	GPD2	N	0			10	5	5	13	0	1879692512	727	80.7	7.71	Gallus gallus
A0A3Q2UAA1	J domain-containing protein	LOC107049075	N	0			16	5	5	13	0	1642466624	338	38	8.51	Gallus gallus
A0A1D5P8S9	RHD domain-containing protein	NFATC3	N	0			11	7	7	13	0	1609937504	1121	121.1	6.39	Gallus gallus
Q2LK95	Collectin-10	COLEC10	N	0			18	3	3	13	0	1118685440	277	30.4	8.46	Gallus gallus
E1BR22	Calcium-activated neutral proteinase 2	CAPN2	N	0			11	5	5	12	0	2029978144	700	79.2	5.52	Gallus gallus
F1NPJ5	Solute carrier organic anion transporter family member	SLCO1B1	N	0			4	2	1	12	0	499718068992	705	76.8	7.94	Gallus gallus
F1NSW0	MSP domain-containing protein	VAPB	N	0			18	3	3	12	0	6208829216	243	27.3	7.4	Gallus gallus
P12957	Caldesmon	CALD1	N	0			5	3	3	12	0	6012719488	771	88.7	5.55	Gallus gallus
A0A1D5P7V7	Cysteine desulfurase, mitochondrial	NFS1	N	0			12	4	4	12	0	4766310768	601	65.3	9.79	Gallus gallus
A0A3Q2U5Q7	Uncharacterized protein	EGLN1	N	0			14	4	4	12	0	4477670336	443	46.5	8.84	Gallus gallus
R4GLK3	26S proteasome non-ATPase regulatory subunit 4	PSMD4	N	0			18	4	4	12	0	4029486720	376	40.5	4.79	Gallus gallus
A0A1L1RMP5	Uncharacterized protein	PARP9	N	0			7	4	4	12	0	3685787840	775	86.6	7.36	Gallus gallus
O13268	Proteasome subunit alpha type-7	PSMA7	N	0			25	4	4	12	0	3070735840	249	28.1	8.84	Gallus gallus
F1NLE7	tRNA-binding domain-containing protein	AIMP1	N	0			22	4	3	12	0	3062712960	317	34.7	8.82	Gallus gallus
A0A1L1RPE8	Glucose-6-phosphate isomerase	GPI	N	0			7	3	3	12	0	1989453888	511	57.4	8.32	Gallus gallus
Q5ZMN2	DNA replication licensing factor MCM3	MCM3	N	0			12	6	6	12	0	1315168968	812	91.2	5.86	Gallus gallus
A0A3Q2TVE8	Calcium-transporting ATPase	ATP2B4	N	0			6	5	5	12	0	980165312	1238	136.6	5.99	Gallus gallus
A0A1D5PDR0	Terpene cyclase/mutase family member	LSS	N	0			10	6	6	12	0	927061504	757	85.3	6.57	Gallus gallus
F1NY55	LEM domain-containing protein	ANKLE2	N	0			12	6	6	12	0	847212596	933	103.8	6.8	Gallus gallus
A0A1D5PJZ8	PAT1 domain-containing protein	PATL1	N	0			5	2	2	12	0	142936974	754	84.3	6.92	Gallus gallus
Q90576	450 kDa protein (Fragment)		N	0			15	5	1	11	0	3619611808	465	47.4	5.76	Gallus gallus
D0EKR3	Peptidyl-prolyl cis-trans isomerase	PPIA	N	0			23	3	3	11	0	14321155072	165	17.8	8.09	Gallus gallus
Q5F3B3	Uncharacterized protein	RCJMB04_23i8	N	0			8	3	3	11	0	13596019712	713	81.6	8.24	Gallus gallus
A0A1L1RR29	RRM domain-containing protein	SLIRP	N	0			42	3	3	11	0	8417333168	95	10.9	8.91	Gallus gallus
Q05437	Paired mesoderm homeobox protein 1	PRRX1	N	0			17	3	3	11	0	4355969920	245	27.2	9.47	Gallus gallus
A0A1L1RVU7	Uncharacterized protein	TPM3	N	0			14	3	1	11	0	3965035520	248	29	4.81	Gallus gallus
E1BSS3	Eukaryotic translation initiation factor 3 subunit A	EIF3A	N	0			5	6	6	11	0	3452268440	1374	164.3	7.15	Gallus gallus
A0A1D5PWU4	Uncharacterized protein	ANKRD13A	N	0			14	5	5	11	0	3390774592	501	57.6	5.26	Gallus gallus
Q5ZL90	Phosducin domain-containing protein	RCJMB04_7d1	N	0			14	3	3	11	0	2864099200	240	27.8	4.84	Gallus gallus
Q6LC82	GTPase cRac1A	cRac1A	N	0			33	5	5	11	0	2777713664	192	21.4	8.5	Gallus gallus
E1BUU9	Dolichyl-phosphate beta-glucosyltransferase	ALG5	N	0			16	4	4	11	0	2649960448	327	37.2	8.69	Gallus gallus
Q5F3A4	RELT-like protein 1	RELL1	N	0			8	2	2	11	0	2252812912	288	31.1	7.37	Gallus gallus
F1NS33	Calponin-homology (CH) domain-containing protein	LRCH3	N	0			5	4	4	11	0	2085021632	753	84.2	6.65	Gallus gallus
Q5XNV3	Cytoplasmic activation-proliferation-associated protein 1	CAPRIN1	N	0			11	3	3	11	0	2031200256	702	77.9	5.16	Gallus gallus
Q5ZIK9	Coatomer subunit epsilon	COPE	N	0			20	4	4	11	0	1288301568	308	34.3	5.14	Gallus gallus
E1C8P2	3'-phosphoadenosine-5'-phosphosulfate synthase	PAPSS1	N	0			15	6	6	11	0	1103324160	624	70.8	6.74	Gallus gallus
A0A3Q2UET9	LsmAD domain-containing protein	ATXN2L	N	0			6	4	4	11	0	1066417024	1066	115.7	9.17	Gallus gallus
A0A1D5PTI9	Ubiquitin-protein ligase E3A	UBE3A	N	0			5	3	3	11	0	995147520	880	100.9	5.3	Gallus gallus
Q5ZJN4	Ubiquitin carboxyl-terminal hydrolase 10	USP10	N	0			5	3	3	11	0	825953280	785	86.5	5.03	Gallus gallus
Q5ZL57	Coatomer subunit delta	ARCN1	N	0			9	4	4	11	0	579221312	510	57.1	6.07	Gallus gallus
Q5F3P1	Protein kinase domain-containing protein	NEK7	N	0			28	6	6	11	0	567259584	302	34.6	8.31	Gallus gallus
A0A3Q2UEY5	Nudix hydrolase domain-containing protein	NUDT21	N	0			10	3	3	11	0	390279104	473	52.2	10.89	Gallus gallus
P05625	RAF proto-oncogene serine/threonine-protein kinase	RAF1	N	0			19	8	8	11	0	284129216	647	73.1	9.22	Gallus gallus
A0A1L1RTR9	Uncharacterized protein	MRPL12	N	0			26	3	2	11	0	211293824	189	20.5	9.76	Gallus gallus
A0A1D5Q028	Deubiquitinating enzyme CYLD	LOC420294	N	0			5	3	2	10	0	3636554448	787	89.7	6.23	Gallus gallus
F1NLF6	UBC core domain-containing protein	BIRC6	N	0			1	3	2	10	0	35177216672	4856	530	6.13	Gallus gallus
A0A3Q2U8F5	NAC-A/B domain-containing protein	NACAD	N	0			4	3	3	10	0	220240482304	1644	171.9	4.08	Gallus gallus
Q5ZK05	Toll-interacting protein	TOLLIP	N	0			10	2	2	10	0	5278966656	274	30.5	5.16	Gallus gallus
A0A3Q2UAF8	Uncharacterized protein	SYNCRIP	N	0			6	3	3	10	0	4994176704	623	69.6	8.59	Gallus gallus
Q5F3U4	3-phosphoinositide-dependent protein kinase 1	PDPK1	N	0			13	4	4	10	0	3787310592	556	63	7.71	Gallus gallus
A0A3Q2UHM8	Non-specific protein-tyrosine kinase	TNK2	N	0			4	3	3	10	0	3141931520	1038	116.2	7.93	Gallus gallus
F1P1K3	Arp2/3 complex 34 kDa subunit	ARPC2	N	0			21	4	4	10	0	2927316160	300	34.4	7.36	Gallus gallus
E1C0Q5	Uncharacterized protein	ACAT1	N	0			18	4	4	10	0	2624306816	421	44.1	9.04	Gallus gallus
Q5ZHX1	Ras-related protein Rap-1b	RAP1B	N	0			15	2	2	10	0	2569084448	184	20.8	5.78	Gallus gallus
Q5F464	Lipoma-preferred partner homolog	LPP	N	0			6	2	2	10	0	2294749184	604	65.1	7.5	Gallus gallus
F1P4A7	Eukaryotic translation initiation factor 4 gamma 2	EIF4G2	N	0			6	4	4	10	0	1460431744	902	101.7	7.17	Gallus gallus
E1C607	Uncharacterized protein	TANC1	N	0			5	6	6	10	0	1154727296	1830	200.4	8.47	Gallus gallus
A0A1D5PYD2	Uncharacterized protein	LOC420374	N	0			15	4	3	10	0	1123875808	473	52.9	5.59	Gallus gallus
A0A1D6UPU6	Dolichyl-diphosphooligosaccharide--protein glycosyltransferase subunit 2	RPN2	N	0			11	4	4	10	0	1108071552	676	73.6	7.27	Gallus gallus
E1C7M7	Uncharacterized protein	CTNNA1	N	0			11	5	5	10	0	1088516928	905	100	6.16	Gallus gallus
A0A1D5P7R1	RNA transcription, translation and transport factor protein	C5H14orf166	N	0			24	4	4	10	0	1056995232	244	28	6.44	Gallus gallus
F1NGU3	Uncharacterized protein	LRPPRC	N	0			5	5	5	10	0	886714336	1371	155.5	7.01	Gallus gallus
Q5ZJU3	Asparagine synthetase [glutamine-hydrolyzing]	ASNS	N	0			11	5	5	10	0	778729152	561	64.1	6.77	Gallus gallus
A0A1D5P4G6	Integrin alpha-V	ITGAV	N	0			7	4	4	10	0	673984832	1048	115.8	5.63	Gallus gallus
Q03669	Sarcoplasmic/endoplasmic reticulum calcium ATPase 2	ATP2A2	N	0			5	3	3	10	0	518269360	1041	114.6	5.34	Gallus gallus
A0A1D5PIU8	Uncharacterized protein	LRBA	N	0			1	3	2	9	0	34822053888	2846	316.5	5.68	Gallus gallus
A0A1D5PKA9	Uncharacterized protein	NPEPPS	N	0			6	5	5	9	0	2304189728	1029	114.1	6.83	Gallus gallus
A0A3Q2TZJ4	Uncharacterized protein	EP400	N	0			1	2	1	9	0	34846233074	3029	334.5	9.11	Gallus gallus
E1BXP4	Uncharacterized protein	RRM2	N	0			5	2	1	9	0	2991199280	384	44.4	5.99	Gallus gallus
E1C214	Ubiquitin carboxyl-terminal hydrolase 16	USP16	N	0			10	5	5	9	0	1422822408	818	93.1	5.99	Gallus gallus
F1NU17	Phosphoglycerate kinase	PGK2	N	0			13	3	3	9	0	1395731504	417	44.6	8.12	Gallus gallus
Q5ZJW4	Vesicle-trafficking protein SEC22b	SEC22B	N	0			23	3	3	9	0	1328332608	215	24.7	8.72	Gallus gallus
Q5ZLA5	Eukaryotic translation initiation factor 3 subunit E	EIF3E	N	0			7	3	2	9	0	4.08286e+08	445	52.1	5.78	Gallus gallus
Q9YGW6	Ezrin	EZR	N	0			8	4	1	9	0	2491432930	585	69.3	6.2	Gallus gallus
A0A1I7Q403	Ubiquitin-conjugating enzyme E2 variant 1	UBE2V1	N	0			18	3	3	9	0	9400576128	147	16.5	7.94	Gallus gallus
A0A1D5PTR7	Signal sequence receptor subunit alpha	SSR1	N	0			12	3	3	9	0	7158268160	293	32.8	4.56	Gallus gallus
F1NPF0	Protein-synthesizing GTPase	EIF2S3	N	0			20	5	5	9	0	6974320048	472	51.1	8.27	Gallus gallus
A0A1D5PU80	Sodium/potassium-transporting ATPase subunit alpha	ATP1A1	N	0			6	4	4	9	0	6961900576	1021	112.4	5.68	Gallus gallus
A0A3Q3B0X4	EXPERA domain-containing protein	LOC100857622	N	0			12	2	2	9	0	6286446976	218	24	8.21	Gallus gallus
E1BTI1	Uncharacterized protein	RAB31	N	0			22	3	3	9	0	5366798080	195	21.6	7.12	Gallus gallus
P43347	Translationally-controlled tumor protein homolog	TPT1	N	0			9	2	2	9	0	4724374144	172	19.5	5	Gallus gallus
A0A3Q2TUC5	Glycine hydroxymethyltransferase		N	0			49	4	4	9	0	4084207936	195	20.7	7.88	Gallus gallus
A3F956	Muscleblind-like 1 isoform 1	MBNL1	N	0			5	2	2	9	0	3208133920	399	42.8	8.82	Gallus gallus
E1BYW9	Proteasome subunit beta	PSMB3	N	0			29	4	4	9	0	2993059648	205	23.1	5.41	Gallus gallus
F1NUY5	UBX domain-containing protein	FAF2	N	0			13	4	4	9	0	2628397312	445	52.6	5.69	Gallus gallus
E1C207	Uncharacterized protein	SH3PXD2A	N	0			7	5	4	9	0	1769118192	1089	122.7	8.62	Gallus gallus
A0A1L1S0V6	Eukaryotic translation initiation factor 4H	EIF4H	N	0			22	3	3	9	0	1370610192	232	25.4	8.57	Gallus gallus
E1C2U4	DNA helicase	MCM4	N	0			5	3	3	9	0	1241831952	859	96.8	7.39	Gallus gallus
Q5ZLQ3	WD_REPEATS_REGION domain-containing protein	AAMP	N	0			9	3	3	9	0	1207251072	423	45.6	4.46	Gallus gallus
A0A3Q2UDJ5	Uncharacterized protein	LIMS2	N	0			18	4	4	9	0	1089721632	252	28.7	8.35	Gallus gallus
Q5F433	PRA1 family protein 3	ARL6IP5	N	0			9	2	1	9	0	756463360	188	21.6	9.5	Gallus gallus
F1NG31	t-SNARE coiled-coil homology domain-containing protein	STX17	N	0			15	2	2	9	0	710079584	302	33.2	6.8	Gallus gallus
A0A1L1RQD7	Uncharacterized protein	TPD52L2	N	0			26	3	3	9	0	603740736	219	23.7	5.73	Gallus gallus
F1NAQ8	Glutamine amidotransferase	GMPS	N	0			13	6	6	9	0	270163176	759	83.5	7.65	Gallus gallus
A0A3Q2TXD7	Pribosyltran_N domain-containing protein	PRPS1L1	N	0			22	3	3	9	0	266257984	218	24	7.68	Gallus gallus
A0A1L1RMX6	CRIB domain-containing protein	CDC42EP4	N	0			16	3	3	9	0	230545488	256	27.2	4.82	Gallus gallus
A0A1D5NTC8	Uncharacterized protein	STAM	N	0			7	3	1	8	0	2051049256	522	57.2	5.01	Gallus gallus
A0A1D5P4K8	Uncharacterized protein	SASH1	N	0			4	3	3	8	0	920902848	1192	132.1	7.11	Gallus gallus
A0A1D5Q032	Adenylyl cyclase-associated protein	CAP1	N	0			19	5	5	8	0	1147341976	469	51	7.93	Gallus gallus
A0A3Q2TYL5	Uncharacterized protein		N	0			8	2	1	8	0	830277984	382	41.2	6.19	Gallus gallus
A0A3Q3AP00	Uncharacterized protein	PTPN12	N	0			3	2	2	8	0	1380844032	1030	111.8	7.05	Gallus gallus
A0A3Q3AZW0	Ubiquitinyl hydrolase 1	USP34	N	0			1	2	1	8	0	34839186206	3340	380.5	5.95	Gallus gallus
D3WGK8	Neuroligin 1 isoform A1A2	NLGN1	N	0			2	2	1	8	0	35494967616	854	95.5	6.34	Gallus gallus
F1NFA4	Uncharacterized protein	ZNFX1	N	0			4	4	4	8	0	1551285776	2027	231	7.62	Gallus gallus
F1NIK8	SAM domain-containing protein	STIM2	N	0			6	3	2	8	0	719694536	740	83	6.38	Gallus gallus
P00337	L-lactate dehydrogenase B chain	LDHB	N	0			14	4	3	8	0	7032891536	333	36.3	7.43	Gallus gallus
Q5F408	Cysteine--tRNA ligase, cytoplasmic	CARS1	N	0			4	2	1	8	0	34822053888	748	85.7	6.62	Gallus gallus
Q98953	Protein S100-A6	S100A6	N	0			27	3	3	8	0	1918558336	92	10.3	5.01	Gallus gallus
A0A1L1RZQ8	Vesicle-fusing ATPase	SPATA5	N	0			2	3	2	8	0	105254518016	1185	127	9.7	Gallus gallus
Q5ZIR6	GOLD domain-containing protein	RCJMB04_24a4	N	0			25	4	4	8	0	7611674880	219	24.8	6.79	Gallus gallus
A0A3Q3AG75	Glycine hydroxymethyltransferase		N	0			5	2	2	8	0	4966122624	467	48.5	10.07	Gallus gallus
F1NBZ6	Hypoxanthine-guanine phosphoribosyltransferase	HPRT1	N	0			15	4	4	8	0	4692555936	330	36	9.52	Gallus gallus
A0A3Q2UHQ2	UBC core domain-containing protein	UBE2L6	N	0			22	2	2	8	0	3333260544	153	17.5	6.54	Gallus gallus
A0A3Q2U186	Biogenesis of lysosome-related organelles complex 1 subunit 5	BLOC1S5	N	0			18	2	2	8	0	3291882944	208	22.9	9.13	Gallus gallus
P34065	Proteasome subunit beta type-5 (Fragment)	PSMB5	N	0			20	3	3	8	0	2991065344	256	27	8.68	Gallus gallus
A0A1D5PYB7	LIM domain-containing protein 1	LIMD1	N	0			15	4	4	8	0	2623836288	575	61.6	6.48	Gallus gallus
Q90W83	Aldo-keto reductase	akr	N	0			11	3	3	8	0	2620034432	317	36.4	7.75	Gallus gallus
A0A1D5PMM8	Uncharacterized protein	ZNF207	N	0			8	3	3	8	0	2489316096	464	49.8	9.19	Gallus gallus
E1C1R4	Ubiquitin carboxyl-terminal hydrolase 47	USP47	N	0			5	4	4	8	0	2388655488	1375	157.1	5.12	Gallus gallus
E1BW27	Uncharacterized protein	TMEM33	N	0			12	3	3	8	0	2301793120	251	28.3	9.7	Gallus gallus
A0A1D5NYM7	Cysteine and glycine-rich protein 2	CSRP2	N	0			16	2	2	8	0	2003422512	233	24.9	9.19	Gallus gallus
A0A1D5P480	Insulin-like growth factor-binding protein 4	IGFBP4	N	0			14	3	3	8	0	1981347840	258	27.6	7.62	Gallus gallus
F1NCX7	Serine/threonine-protein kinase PLK	PLK1	N	0			10	4	3	8	0	1783696864	595	66.9	8.82	Gallus gallus
A0A1D5PY67	Annexin	ANXA6	N	0			6	3	3	8	0	1590338016	782	86.9	6.32	Gallus gallus
A0A3Q2UF74	Uncharacterized protein	MOGS	N	0			6	3	3	8	0	1406540608	823	91.9	9.83	Gallus gallus
E1C6T8	Eukaryotic translation initiation factor 3 subunit I	EIF3I	N	0			20	4	4	8	0	1324283840	325	36.5	5.64	Gallus gallus
A0A1D5P490	Uncharacterized protein	EIF4G1	N	0			3	4	2	8	0	1199216384	1647	182	5.36	Gallus gallus
A0A1D5P344	Kinesin light chain	KLC2	N	0			9	4	4	8	0	1105361728	613	68.7	6.58	Gallus gallus
A0A1D5PMI7	Zinc finger CCCH domain-containing protein 15	ZC3H15	N	0			7	2	2	8	0	1085347456	429	48.9	5.16	Gallus gallus
R4GFY2	Thioredoxin domain-containing protein	TMX4	N	0			8	2	2	8	0	1038650400	383	41.4	4.84	Gallus gallus
Q6T683	Integrin beta	ITGB5	N	0			7	5	5	8	0	1014873952	812	88.4	6.71	Gallus gallus
F1NKL5	Phosphatidylinositol 5-phosphate 4-kinase type-2 alpha	PIP4K2A	N	0			8	2	2	8	0	942949088	405	46	7.01	Gallus gallus
A0A3Q3AZJ6	RRM domain-containing protein	RBM3	N	0			27	3	3	8	0	926243264	171	18.6	9.51	Gallus gallus
F1NVY5	J domain-containing protein	DNAJB11	N	0			11	3	3	8	0	764765120	373	42.1	6.33	Gallus gallus
F1P3C8	WD_REPEATS_REGION domain-containing protein	DYNC1I2	N	0			4	2	2	8	0	748714576	608	68.2	5.29	Gallus gallus
A0A3Q3AI01	Calponin-homology (CH) domain-containing protein	HOOK3	N	0			10	3	3	8	0	571010496	532	61.3	4.91	Gallus gallus
A0A1I7Q3Z7	Microtubule-associated protein RP/EB family member 1	MAPRE1	N	0			18	3	3	8	0	308732256	263	29.5	5.14	Gallus gallus
A0A3Q2TXH3	Uncharacterized protein	HEATR5A	N	0			3	3	3	8	0	305602464	2031	221.7	6.61	Gallus gallus
A0A1I7Q445	DNA mismatch repair protein	MSH6	N	0			2	2	1	8	0	298658784	1342	149.9	6.51	Gallus gallus
A0A3Q2UH07	Uncharacterized protein	NCOR2	N	0			3	5	5	8	0	207949968	2464	271.4	7.77	Gallus gallus
A0A3Q2U158	Uncharacterized protein	AGAP1	N	0			7	4	3	8	0	193819008	804	88.4	8.13	Gallus gallus
A0A1D5PL53	Thioredoxin-disulfide reductase	TXNRD3	N	0			9	4	4	7	0	1233070296	604	66.4	6.3	Gallus gallus
A0A1D5PUJ6	Signal transducing adapter molecule 2	STAM2	N	0			13	4	2	7	0	2373761832	576	63.7	5.03	Gallus gallus
F1N829	CULLIN_2 domain-containing protein	CUL2	N	0			5	3	3	7	0	526316688	745	87	6.9	Gallus gallus
F1N9S7	Annexin	ANXA1	N	0			9	3	3	7	0	1513573440	342	38.5	7.44	Gallus gallus
F1NQJ6	Ubiquitin carboxyl-terminal hydrolase	USP3	N	0			6	2	2	7	0	1595501312	520	59	8.28	Gallus gallus
O57476	Hsp90 co-chaperone Cdc37	CDC37	N	0			10	2	2	7	0	1997088928	393	45.6	5.33	Gallus gallus
Q04861	Nuclear factor NF-kappa-B p105 subunit	NFKB1	N	0			7	4	4	7	0	2348738752	983	107.9	5.77	Gallus gallus
Q5ZIP3	Deoxyhypusine hydroxylase	DOHH	N	0			12	3	3	7	0	2420611456	299	32.9	4.83	Gallus gallus
A0A3Q2UF11	Uncharacterized protein	STAB2	N	0			1	3	3	7	0	19486971744	2550	277.1	6.67	Gallus gallus
F1NIY2	Xanthine dehydrogenase	XDH	N	0			3	2	2	7	0	4813905872	1358	149.4	7.12	Gallus gallus
Q5ZL50	Profilin	PFN2	N	0			28	2	2	7	0	4378849280	140	15	6.99	Gallus gallus
A8VIF4	Rab23 GTPase	Rab23	N	0			14	2	2	7	0	4077725440	237	26.8	7.75	Gallus gallus
P26990	ADP-ribosylation factor 6	ARF6	N	0			25	3	3	7	0	3530688960	175	20.1	8.95	Gallus gallus
A0A1D5NYF8	GATOR complex protein SEC13	SEC13	N	0			13	3	3	7	0	2815196416	320	35.2	5.27	Gallus gallus
Q5ZMK3	Sacchrp_dh_NADP domain-containing protein	SCCPDH	N	0			10	2	2	7	0	2337990144	434	46.8	9.01	Gallus gallus
F1NC02	Proteasome subunit alpha type	PSMA4	N	0			13	2	2	7	0	2147522048	261	29.5	7.33	Gallus gallus
Q5ZK20	Protein disulfide-isomerase A4	RCJMB04_13l7	N	0			9	4	4	7	0	1842008960	627	70.9	5.1	Gallus gallus
F1NRU5	RNA-binding protein NOB1	NOB1	N	0			10	3	3	7	0	1590723328	426	47.3	8.19	Gallus gallus
Q5ZMH8	AFP-like domain-containing protein	NANS	N	0			12	3	3	7	0	1534917120	359	40.1	7.44	Gallus gallus
A0A3Q3A7C4	Uncharacterized protein	LOC107049717	N	0			5	4	4	7	0	1263189376	1002	113.6	8.09	Gallus gallus
E1BVE1	Aurora kinase	AURKB	N	0			9	3	3	7	0	1249236648	409	46.4	9.6	Gallus gallus
Q7T1F5	Serine/threonine-protein phosphatase (Fragment)	PPP3CA	N	0			7	3	3	7	0	1006968928	504	56.9	6.3	Gallus gallus
F1NRZ6	Importin N-terminal domain-containing protein	IPO9	N	0			7	3	3	7	0	579961984	1040	115.6	4.78	Gallus gallus
Q5ZM69	Ribonucleoside-diphosphate reductase	RCJMB04_2p9	N	0			11	5	5	7	0	509123232	790	90	7.28	Gallus gallus
E1BQC5	Poly [ADP-ribose] polymerase	PARP14	N	0			4	4	4	7	0	434631872	1850	206.5	6.27	Gallus gallus
E1C6G9	Uncharacterized protein	NCKAP1	N	0			4	2	2	7	0	325167360	1128	128.7	6.62	Gallus gallus
A0A1D5NV65	Uncharacterized protein	PGM2	N	0			10	3	3	7	0	310100288	609	68	7.01	Gallus gallus
F1NGU9	Cleavage and polyadenylation specificity factor subunit 6	CPSF6	N	0			7	2	2	7	0	263138352	551	59.1	7.15	Gallus gallus
A0A3Q2TWJ4	Receptor protein-tyrosine kinase	EPHA5	N	0			3	2	2	7	0	87505152	849	94.4	6.37	Gallus gallus
A0A1D5P5R5	Uncharacterized protein	FHL3	N	0			11	2	2	6	0	1490555104	279	32.3	6.16	Gallus gallus
A0A1D5P8I7	Isocitrate dehydrogenase [NADP]	IDH2	N	0			6	2	2	6	0	1092123008	452	50.5	8.84	Gallus gallus
A0A1D5PL17	Poly [ADP-ribose] polymerase	PARP4	N	0			3	3	3	6	0	1175997728	1615	181.3	6.18	Gallus gallus
A0A1D5PLX0	Coatomer subunit gamma	COPG2	N	0			4	3	1	6	0	1354304912	871	97.5	5.69	Gallus gallus
A0A1D5PQP3	E3 ubiquitin-protein ligase	ITCH	N	0			5	3	3	6	0	447900688	878	99.9	6.84	Gallus gallus
A0A1D6UPQ3	Threonyl-tRNA synthetase	TARS	N	0			4	3	3	6	0	2496170368	791	90.6	8.07	Gallus gallus
A0A1L1RIZ2	Uncharacterized protein	LPCAT2	N	0			4	2	1	6	0	1742803648	667	73.5	9	Gallus gallus
A0A1L1RYL5	AAA domain-containing protein	PSMC6	N	0			9	3	3	6	0	959461312	431	48.8	7.27	Gallus gallus
A0A3Q2TS28	Protein HGH1 homolog		N	0			13	2	2	6	0	1981835840	219	22.3	7.61	Gallus gallus
A0A3Q2UKK4	AH domain-containing protein	ARFIP2	N	0			7	2	2	6	0	734660528	389	42.9	8	Gallus gallus
A0A452J7Z5	NSFL1 cofactor p47	NSFL1C	N	0			15	3	3	6	0	354855604	379	41.8	6.87	Gallus gallus
E1C8U1	Nucleoporin NUP53	LOC107056600	N	0			10	2	2	6	0	1621958496	325	34.5	9.07	Gallus gallus
F1NB17	Endophilin-A3	SH3GL3	N	0			18	4	4	6	0	1693856912	353	40	5.14	Gallus gallus
F1NVR6	Uncharacterized protein	NAA15	N	0			4	3	3	6	0	1456858896	865	101	7.24	Gallus gallus
F1NY76	Poly(ADP-ribose) glycohydrolase	PARG	N	0			4	3	3	6	0	2253682400	956	107.4	6.65	Gallus gallus
P15771	Nucleolin	NCL	N	0			6	3	3	6	0	2095186240	694	75.6	4.94	Gallus gallus
Q5ZHU6	Polysacc_synt_4 domain-containing protein	RCJMB04_33c16	N	0			25	3	3	6	0	2068494144	165	18.4	5.2	Gallus gallus
Q98TQ8	Connective tissue growth factor	NOV	N	0			9	3	3	6	0	2190089632	344	37.5	7.83	Gallus gallus
Q5ZMW3	Apoptosis inhibitor 5	API5	N	0			7	2	2	6	0	45435741824	523	58.6	7.39	Gallus gallus
Q5ZL26	Phosphoribosyl pyrophosphate synthase-associated protein 2	PRPSAP2	N	0			16	4	4	6	0	15910675520	369	40.8	7.44	Gallus gallus
F1P2G8	AMP-binding domain-containing protein	ACSL6	N	0			4	3	1	6	0	5261658624	698	78.3	7.53	Gallus gallus
E1C8Y9	RRM domain-containing protein	SRSF3	N	0			14	2	2	6	0	3934287104	164	19.3	11.65	Gallus gallus
A0A1D5P669	CRIB domain-containing protein	CDC42EP1	N	0			14	3	3	6	0	3382590656	388	42.1	5.17	Gallus gallus
A0A1D5P5X1	Uncharacterized protein	RCN2	N	0			10	2	2	6	0	3322605312	303	35.7	4.56	Gallus gallus
F1P4I3	V-SNARE coiled-coil homology domain-containing protein	VAMP3	N	0			32	2	2	6	0	3037504000	104	11.7	9.2	Gallus gallus
A0A1D5P2Q1	SAC domain-containing protein	SACM1L	N	0			12	4	4	6	0	2633572096	593	67.4	8.13	Gallus gallus
F1NJI6	Uncharacterized protein	FBXO44	N	0			9	2	2	6	0	2361933696	260	30.6	6.38	Gallus gallus
E1BX68	Arf-GAP domain-containing protein	SMAP1	N	0			8	2	2	6	0	2334415872	447	48.2	8.65	Gallus gallus
Q5ZKG5	Low molecular weight phosphotyrosine protein phosphatase	ACP1	N	0			25	3	3	6	0	1967360504	158	18.2	7.2	Gallus gallus
A0A3Q2U7V0	Uncharacterized protein	DHRS7	N	0			6	2	2	6	0	1879507328	314	35.1	8.94	Gallus gallus
A0A142EGP7	Large neutral amino acids transporter small subunit 1	SLC7A5	N	0			6	2	2	6	0	1699516160	526	56.8	7.49	Gallus gallus
A0A1D5P8M7	Lipase maturation factor	LMF2	N	0			7	2	2	6	0	1576625376	714	81.5	9.6	Gallus gallus
E1C4N5	Dolichol-phosphate mannosyltransferase subunit 1	DPM1	N	0			16	3	3	6	0	1556172288	242	27.2	9.36	Gallus gallus
E1C8A6	Lys-63-specific deubiquitinase	BRCC3	N	0			18	3	3	6	0	1374972256	261	29.8	6.1	Gallus gallus
A0A3Q3B1X5	PID domain-containing protein	GULP1	N	0			10	3	3	6	0	1350019712	459	51.1	9.51	Gallus gallus
V9GW30	Ubiquitin-like modifier activating enzyme 7 (Fragment)		N	0			5	3	2	6	0	1109833216	979	107.6	5.52	Gallus gallus
A0A3Q2UHM4	Dynamin-1-like protein	DNM1L	N	0			4	3	3	6	0	1071269096	735	81.6	6.74	Gallus gallus
F1NC27	Ras-related protein Rab-21	RAB21	N	0			18	3	2	6	0	911830848	213	23.5	7.94	Gallus gallus
A0A1D5PJ54	Uncharacterized protein		N	0			22	2	2	6	0	906121472	136	14.2	9.66	Gallus gallus
E1C566	Uncharacterized protein	DCHS1	N	0			1	2	2	6	0	887039072	3260	350.8	4.86	Gallus gallus
A0A1D5PH50	RBR-type E3 ubiquitin transferase	ARIH1	N	0			7	3	3	6	0	666570496	552	63.8	5.11	Gallus gallus
F1NFB8	E3 ubiquitin-protein ligase	DTX3L	N	0			8	3	3	6	0	603924544	737	83.3	7.43	Gallus gallus
Q5F3Q6	O-phosphoseryl-tRNA(Sec) selenium transferase	SEPSECS	N	0			8	3	3	6	0	497928128	489	53.8	8.31	Gallus gallus
F1P0L2	Transmembrane 9 superfamily member	TM9SF2	N	0			5	2	2	6	0	428977376	651	74.2	7.42	Gallus gallus
Q8UVD9	Far upstream element-binding protein 2	KHSRP	N	0			3	2	2	6	0	391199872	769	80.6	6.9	Gallus gallus
A0A1D5P8I3	Uncharacterized protein	SFPQ	N	0			7	3	3	6	0	353967008	647	69.5	9.51	Gallus gallus
F1NUL5	Uncharacterized protein	RANBP10	N	0			7	3	3	6	0	235050400	608	66.8	6.74	Gallus gallus
F1P1C3	SEC7 domain-containing protein	IQSEC1	N	0			4	3	3	6	0	231915664	1155	130.8	8.34	Gallus gallus
A0A1D5P1E1	Tripeptidyl aminopeptidase	TPP1	N	0			11	3	3	5	0	777891056	575	62.8	8.4	Gallus gallus
A0A1D5PZN5	Uncharacterized protein	PPFIA1	N	0			4	3	3	5	0	643188636	1202	136	6.25	Gallus gallus
A0A1L1RPQ6	Uncharacterized protein	TPM4	N	0			12	2	1	5	0	25981987968	248	28.6	4.67	Gallus gallus
A0A3Q2TW12	PDZ domain-containing protein	AHNAK2	N	0			3	2	2	5	0	1403413432	4209	451.5	5.31	Gallus gallus
A0A3Q2UB48	Protein kinase domain-containing protein	TBK1	N	0			8	3	3	5	0	763474748	677	77.9	6.16	Gallus gallus
A0A3Q2UMT0	Target of Myb protein 1	TOM1	N	0			17	3	3	5	0	782302400	494	54.7	5.26	Gallus gallus
E1BQH9	Uncharacterized protein	UGGT2	N	0			2	2	1	5	0	1009325184	1564	178.9	7.25	Gallus gallus
E1BT18	AMP-binding domain-containing protein	SLC27A4	N	0			4	2	2	5	0	486782080	802	89.2	9.04	Gallus gallus
F1NUX4	Serine/threonine-protein kinase TOR	MTOR	N	0			1	2	1	5	0	114472064	2521	286.5	7.14	Gallus gallus
F1P0Y0	Uncharacterized protein	CKAP5	N	0			2	3	3	5	0	1323565208	2036	225.2	7.62	Gallus gallus
F6S174	HECT domain-containing protein	UBE3B	N	0			2	2	1	5	0	2361347008	1069	122.6	8.35	Gallus gallus
O93468	GTP-binding protein	cRhoB	N	0			21	2	1	5	0	143418912	196	22.2	5.24	Gallus gallus
Q5ZIZ5	Uncharacterized protein	NONO	N	0			8	2	2	5	0	193466712	473	54	8.82	Gallus gallus
Q5ZJV3	Uncharacterized protein	DNAJA1	N	0			5	2	1	5	0	1336013312	397	44.7	7.28	Gallus gallus
Q5ZL03	GCS light chain	BCAR3	N	0			13	3	3	5	0	2223118144	271	30.2	5.19	Gallus gallus
E1BRR6	Uncharacterized protein	SCARB2	N	0			6	2	2	5	0	7536359936	481	53.9	5.57	Gallus gallus
F1NJ24	P-type Cu(+) transporter		N	0			1	2	2	5	0	6558461952	1494	162	6.54	Gallus gallus
A0A3Q2U2D0	Leucyl-tRNA synthetase	LARS	N	0			3	2	2	5	0	6325250112	839	95.9	6.1	Gallus gallus
Q5ZKJ3	Deoxyuridine 5'-triphosphate nucleotidohydrolase	DUT	N	0			17	2	2	5	0	3667657728	166	17.8	6.18	Gallus gallus
A0A1D5PHX5	ER lumen protein-retaining receptor	KDELR3	N	0			9	2	2	5	0	3005947904	203	23.7	8.53	Gallus gallus
A0A1D5NYR1	HTH La-type RNA-binding domain-containing protein	LARP4	N	0			7	3	3	5	0	2315044096	750	81.4	6.76	Gallus gallus
A0A1D5PZY7	WD_REPEATS_REGION domain-containing protein		N	0			8	3	3	5	0	2022745472	410	45.5	5.6	Gallus gallus
E1C123	Aha1_N domain-containing protein	AHSA1	N	0			9	2	2	5	0	1665803392	340	38	5.81	Gallus gallus
A0A3Q2UNM0	HTH La-type RNA-binding domain-containing protein	LARP1	N	0			3	2	2	5	0	1551531328	951	108.4	8.79	Gallus gallus
Q8UWG6	Mitogen-activated protein kinase	MAPK3	N	0			13	3	3	5	0	1536069376	368	41.9	6.98	Gallus gallus
Q90927	Nuclear factor 1	cNFI-A4	N	0			3	2	1	5	0	1459290816	498	54.6	8.31	Gallus gallus
A0A1D5P810	ATP synthase peripheral stalk subunitCP	ATP5O	N	0			10	2	2	5	0	1432359936	249	26.6	9.76	Gallus gallus
E1BTJ1	Glycylpeptide N-tetradecanoyltransferase	NMT2	N	0			10	3	3	5	0	1324962432	498	56.8	7.53	Gallus gallus
A0A1D5PWK4	Leucine-rich repeat-containing protein 59	LRRC59	N	0			8	2	2	5	0	1282128896	361	40.4	9.77	Gallus gallus
F1NZP0	Twinfilin-2	TWF2	N	0			15	3	3	5	0	1276079104	349	39.8	6.67	Gallus gallus
A0A3Q2TTX0	Uncharacterized protein	B9D2	N	0			6	2	2	5	0	1144019968	523	55.1	10.21	Gallus gallus
A0A2R3TVM2	Interferon-induced protein 35	IFI35	N	0			9	2	2	5	0	1047396064	383	43.3	5.25	Gallus gallus
Q5ZKP8	Lysine--tRNA ligase	RCJMB04_9m1	N	0			12	4	4	5	0	833456448	590	67.9	6.29	Gallus gallus
A0A452J806	Obg-like ATPase 1	OLA1	N	0			7	2	2	5	0	797329408	411	46.6	8.21	Gallus gallus
Q5F391	Uncharacterized protein	RCJMB04_27o21	N	0			11	3	3	5	0	778250240	440	48.6	7.85	Gallus gallus
E1BSL7	Thioredoxin domain-containing protein	ERP44	N	0			6	2	2	5	0	700054400	406	46.9	5.62	Gallus gallus
A0A3Q2U3I3	Translation machinery-associated protein 16	TMA16	N	0			22	3	3	5	0	525169888	181	21.2	9.39	Gallus gallus
A0A1D5P537	Sulfhydryl oxidase	QSOX2	N	0			5	3	3	5	0	524199744	665	75.5	7.8	Gallus gallus
A0A1D5P5T1	Eukaryotic translation initiation factor 3 subunit K	EIF3K	N	0			11	2	2	5	0	504496096	218	25.1	5.01	Gallus gallus
Q5ZMW1	Aconitate hydratase, mitochondrial	ACO2	N	0			7	3	3	5	0	474676928	785	85.6	7.9	Gallus gallus
A0A3Q2U5T3	PX domain-containing protein	SNX8	N	0			12	3	3	5	0	446760928	440	50.4	8.5	Gallus gallus
Q5ZKH9	Kinesin-like protein	RCJMB04_10l13	N	0			4	3	3	5	0	437875008	881	99.1	6.52	Gallus gallus
A0A1D5NXB3	Uncharacterized protein	LOC100859276	N	0			13	2	2	5	0	431372000	368	40.8	7.43	Gallus gallus
F1NDP3	Dipeptidyl peptidase 4	FAP	N	0			7	3	3	5	0	361052416	759	87.2	6.4	Gallus gallus
A0A3Q2TZL1	Uncharacterized protein	AGAP3	N	0			4	2	1	5	0	359841856	932	100.8	7.15	Gallus gallus
Q5ZKW4	UTP--glucose-1-phosphate uridylyltransferase	RCJMB04_8o6	N	0			9	3	3	5	0	130314520	508	56.8	8.34	Gallus gallus
A0A182C6J1	Transcription factor BTF3	LOC430766	N	0			29	2	2	5	0	84525784	162	17.7	7.5	Gallus gallus
F1NZC9	PPM-type phosphatase domain-containing protein	PPM1E	N	0			10	3	3	5	0	47623896	503	55.8	6.49	Gallus gallus
E1C4E7	Uncharacterized protein	RGL4	N	0			3	2	2	5	0	1.75757e+07	1009	110.7	7.37	Gallus gallus
A0A0B5H7I8	Tripartite motif containing 25	TRIM25	N	0			5	2	2	4	0	699903168	633	71.4	7.74	Gallus gallus
A0A1D5NWB8	Rho-associated protein kinase 2	ROCK2	N	0			2	2	1	4	0	601040672	1450	167.7	5.96	Gallus gallus
A0A1D5NWG7	Uncharacterized protein	DOCK1	N	0			2	3	3	4	0	1934168896	1866	215.5	7.56	Gallus gallus
A0A1D5P2L3	CULLIN_2 domain-containing protein	CUL1	N	0			3	2	2	4	0	726130848	776	89.6	8	Gallus gallus
A0A1D5P624	Uncharacterized protein	UBQLN4	N	0			4	2	1	4	0	37338083328	606	64	5.14	Gallus gallus
A0A1D5P8D2	JmjC domain-containing protein	JMJD1C	N	0			2	2	2	4	0	NA	2324	259.8	8.32	Gallus gallus
A0A1D5PAM6	Uncharacterized protein	STAU2	N	0			5	2	2	4	0	1039856640	642	69.8	9.45	Gallus gallus
A0A1D5PD41	WD_REPEATS_REGION domain-containing protein	WDR77	N	0			6	2	2	4	0	240090856	359	38.5	4.98	Gallus gallus
A0A1D5PFX4	Ubiquitinyl hydrolase 1	OTUD4	N	0			6	3	3	4	0	1178843840	1108	122.6	7.78	Gallus gallus
A0A1D5PPD3	Ubiquitin carboxyl-terminal hydrolase 7	USP7	N	0			3	2	2	4	0	140911904	1102	128.5	5.64	Gallus gallus
A0A3Q2TUI6	HMA domain-containing protein	RBP14L	N	0			12	2	2	4	0	515965632	267	28.1	5.77	Gallus gallus
A0A3Q2U598	PKS_ER domain-containing protein	LOC424430	N	0			8	2	2	4	0	691674176	331	35.3	6.95	Gallus gallus
A0A3Q2U7M9	Uncharacterized protein	PREX1	N	0			1	2	1	4	0	1.4143e+09	1680	189.4	6.49	Gallus gallus
A0A3Q2U7Q5	Uncharacterized protein	ARHGAP17	N	0			4	2	2	4	0	589682032	845	91.6	7.93	Gallus gallus
A0A3Q2UCN9	PPM-type phosphatase domain-containing protein	PPM1G	N	0			5	2	2	4	0	577738624	536	58.2	4.44	Gallus gallus
A0A3Q2UDN3	PH domain-containing protein	GAB2	N	0			8	3	3	4	0	741907712	681	75.2	8.27	Gallus gallus
A0A3Q2UDS8	Sulfiredoxin	SRXN1	N	0			22	2	2	4	0	149170144	155	16.3	7.58	Gallus gallus
A0A3Q3ADC6	Uncharacterized protein	SORBS1	N	0			4	2	2	4	0	926472288	940	105	6.77	Gallus gallus
A0A3S5ZP92	Uncharacterized protein	LSM14A	N	0			7	2	2	4	0	1043047040	423	46.3	9.58	Gallus gallus
E1BQU2	Phosphoacetylglucosamine mutase	PGM3	N	0			4	2	2	4	0	720116584	542	59.9	6.64	Gallus gallus
E1C1B8	Uncharacterized protein	CNOT1	N	0			1	2	2	4	0	163917408	2376	266.6	7.12	Gallus gallus
E1C1G0	Phosphatidylinositol-4-phosphate 3-kinase	PIK3C2A	N	0			2	2	2	4	0	429414112	1700	191.4	7.68	Gallus gallus
E1C3A1	Kinesin-like protein	KIF5B	N	0			3	2	2	4	0	439665904	966	110.1	6.44	Gallus gallus
E1C8X5	Uncharacterized protein	CDCA3	N	0			15	2	2	4	0	2154477056	235	24.4	7.81	Gallus gallus
F1N872	Malectin domain-containing protein	MLEC	N	0			9	2	2	4	0	2260929600	277	30.5	5.53	Gallus gallus
F1N9B7	Uncharacterized protein	RAD23B	N	0			9	2	2	4	0	1451813152	504	53.5	6.32	Gallus gallus
F1NBN1	Plug_translocon domain-containing protein	SEC61A1	N	0			9	2	2	4	0	191804008	476	52.2	8.06	Gallus gallus
F1NCZ2	Rab GDP dissociation inhibitor	GDI1	N	0			6	2	2	4	0	432521168	639	70.7	8.29	Gallus gallus
F1NEN5	Uncharacterized protein	DLGAP5	N	0			4	2	2	4	0	656162144	833	92	8.41	Gallus gallus
F1NEQ6	Proteasome subunit alpha type	PSMA6	N	0			11	2	2	4	0	629812848	246	27.5	6.55	Gallus gallus
F1NGN9	Uncharacterized protein	CD99L2	N	0			10	2	2	4	0	273156224	341	36.1	8.75	Gallus gallus
F1NH21	TPR_REGION domain-containing protein	ST13P5	N	0			7	2	2	4	0	567407256	361	40.2	5.14	Gallus gallus
F1NL77	E3 ubiquitin-protein ligase CBL	CBLB	N	0			2	2	2	4	0	663613008	1025	114.2	7.84	Gallus gallus
F1NV15	Sidoreflexin	SFXN3	N	0			13	2	2	4	0	215126064	333	36.3	9.63	Gallus gallus
F1NZC2	AP-3 complex subunit mu-1	AP3M1	N	0			8	2	2	4	0	294220248	418	47	6.95	Gallus gallus
F1P3A5	Proto-oncogene c-Rel	REL	N	0			3	2	2	4	0	544100912	598	66.8	6.49	Gallus gallus
F1P3J5	Lipase	LIPA	N	0			8	2	2	4	0	405459824	398	45.3	8.68	Gallus gallus
O13037	Protein synthesis initiation factor 4AII (Fragment)		N	0			42	2	1	4	0	1744246752	33	3.9	5.74	Gallus gallus
P12003	Vinculin	VCL	N	0			3	2	2	4	0	1316426944	1135	124.5	5.58	Gallus gallus
Q5ZI85	Cytochrome b5 heme-binding domain-containing protein	RCJMB04_29f20	N	0			24	2	2	4	0	418066784	144	16.1	5.08	Gallus gallus
Q5ZIQ5	NADH dehydrogenase [ubiquinone] 1 alpha subcomplex subunit 10, mitochondrial	RCJMB04_24e8	N	0			10	2	2	4	0	1088447888	361	41.4	6.61	Gallus gallus
Q5ZK88	Paraspeckle component 1	PSPC1	N	0			10	3	3	4	0	1786419968	523	58.4	6.7	Gallus gallus
Q5ZKZ5	Signal recognition particle subunit SRP72	SRP72	N	0			4	2	1	4	0	1479975744	671	74.4	9.14	Gallus gallus
R4GGZ2	Uncharacterized protein	NDUFA4	N	0			27	2	2	4	0	2422168064	82	9.5	9.54	Gallus gallus
A0A3Q3AUC8	Uncharacterized protein	TRANK1	N	0			1	2	2	4	0	7655128064	2213	253.8	6.35	Gallus gallus
E1BT09	Rab3 GTPase-activating protein catalytic subunit	RAB3GAP1	N	0			3	3	3	4	0	4076339328	1014	113.5	5.82	Gallus gallus
E1BZL0	Ubiquitinyl hydrolase 1	USP24	N	0			1	2	2	4	0	3975968000	2597	292.1	6.24	Gallus gallus
A0A1D5PWZ8	ANK_REP_REGION domain-containing protein	ANKRD17	N	0			1	3	1	4	0	3764307200	2593	272.5	6.37	Gallus gallus
F1NAG9	Protein kinase domain-containing protein	NEK9	N	0			6	3	3	4	0	3061460416	1086	118.6	6.87	Gallus gallus
A0A3Q2UID3	Phosphatidate cytidylyltransferase	CDS2	N	0			9	2	2	4	0	2926594816	451	51.9	6.73	Gallus gallus
F1NDB4	Uncharacterized protein	LRRC32	N	0			3	2	2	4	0	1899508480	708	80.2	5.57	Gallus gallus
A0A1D5P9T4	TPR_REGION domain-containing protein	UNC45A	N	0			6	4	4	4	0	1887917440	931	102.5	6.48	Gallus gallus
V9GVQ0	HECT, UBA and WWE domain containing 1, E3 ubiquitin protein ligase (Fragment)		N	0			5	2	2	4	0	1847625144	455	52.9	6.33	Gallus gallus
Q5ZJ64	Eukaryotic translation initiation factor 3 subunit M	EIF3M	N	0			5	2	2	4	0	1763828384	374	42.6	5.53	Gallus gallus
Q5ZJF1	COP9 signalosome complex subunit 3	COPS3	N	0			7	2	2	4	0	1625656064	423	47.9	6.79	Gallus gallus
F1NKY6	Uncharacterized protein	CPNE1	N	0			5	2	2	4	0	1311009536	533	59.7	5.72	Gallus gallus
A0A1D5PM72	Uncharacterized protein	HSD17B12	N	0			9	3	3	4	0	1292907808	401	42.6	10.1	Gallus gallus
A0A1D5P6D2	COP9 signalosome complex subunit 8	COPS8	N	0			15	2	2	4	0	1211807872	230	25.6	7.3	Gallus gallus
A0A1L1RVW9	Uncharacterized protein	BAG3	N	0			7	2	2	4	0	1206344064	432	47	5.29	Gallus gallus
A0A1D5P8Y5	Zinc finger protein GLI2	GLI2	N	0			5	3	3	4	0	1122397056	1490	162.5	7.33	Gallus gallus
F1P236	Uncharacterized protein	NOTCH2	N	0			1	2	1	4	0	1028117312	2432	262	5.25	Gallus gallus
Q5ZJV0	COP9 signalosome complex subunit 4	COPS4	N	0			8	2	2	4	0	988303680	411	46.8	5.96	Gallus gallus
A0A452J842	IGF-II mRNA-binding protein 1	IGF2BP1	N	0			5	2	2	4	0	823106944	575	63.1	9.14	Gallus gallus
P17153	Annexin A5	ANXA5	N	0			7	2	2	4	0	764498368	321	36.2	5.82	Gallus gallus
A0A1D5PFR6	Sep15_SelM domain-containing protein	SELENOF	N	0			20	2	2	4	0	748405376	148	16.4	4.98	Gallus gallus
A0A1D5PV41	Eukaryotic translation initiation factor 3 subunit G	EIF3G	N	0			9	2	2	4	0	694700928	324	36	6.14	Gallus gallus
A0A1D5PFT2	Uncharacterized protein	BABAM1	N	0			6	2	2	4	0	600724544	460	49.8	7.53	Gallus gallus
Q5ZJ14	Uncharacterized protein	RCJMB04_21m6	N	0			8	2	2	4	0	474731456	519	59.5	5.1	Gallus gallus
Q5ZKQ7	Glucose-induced degradation protein 8 homolog	GID8	N	0			25	3	3	4	0	468043552	228	26.8	4.92	Gallus gallus
A0A1D5PNK3	Uncharacterized protein	SLC25A11	N	0			10	2	2	4	0	435593568	304	33.1	10.23	Gallus gallus
A0A1D5PGW5	Uncharacterized protein	RFTN2	N	0			7	2	2	4	0	383425824	507	56.3	5.4	Gallus gallus
F1NS24	zinc_ribbon_16 domain-containing protein	MIOS	N	0			2	2	2	4	0	366607008	877	98.3	7.12	Gallus gallus
A0A1D5PSL9	Importin N-terminal domain-containing protein	XPO5	N	0			3	2	2	4	0	363508096	1220	138.1	5.67	Gallus gallus
Q5U783	5-aminoimidazole-4-carboxamide ribonucleotide formyltransferase	PURH	N	0			6	2	2	4	0	346080480	593	64.3	8.31	Gallus gallus
H9L0U6	Proteasome subunit beta	PSMB4	N	0			12	2	2	4	0	328579664	258	28.1	5.97	Gallus gallus
Q5F398	E3 ubiquitin-protein transferase MAEA	MAEA	N	0			8	2	2	4	0	324489504	396	45.4	8.59	Gallus gallus
A0A1D5PKC2	dTMP kinase	DTYMK	N	0			13	2	2	4	0	322433152	212	24.1	7.17	Gallus gallus
F1NT40	Uncharacterized protein	SAR1A	N	0			17	2	1	4	0	296827552	198	22.4	6.68	Gallus gallus
A0A1D5PK41	Rho-associated protein kinase	ROCK1	N	0			2	2	1	4	0	274950464	1384	161.8	6.15	Gallus gallus
E1C486	PSI domain-containing protein	PLXDC2	N	0			6	2	2	4	0	149432224	529	59.3	7.03	Gallus gallus
P08267	Ferritin heavy chain	FTH	N	0			20	3	2	4	0	114793232	180	21.1	6.21	Gallus gallus
A0A3Q2U8T5	Uncharacterized protein	GCDH	N	0			7	2	2	4	0	92452792	476	51	8.27	Gallus gallus
A0A1D5NYE8	Uncharacterized protein	CTNNB1	N	0			3	2	2	3	0	523349824	781	85.4	5.86	Gallus gallus
A0A1D5NYY2	Uncharacterized protein	CLASP1	N	0			3	2	2	3	0	525826128	1495	164.8	8.5	Gallus gallus
A0A1D5P7Y8	AP complex subunit beta	AP2B1	N	0			7	3	3	3	0	195343696	951	105.6	5.34	Gallus gallus
A0A1D5P851	Uncharacterized protein	DLGAP4	N	0			14	2	2	3	0	489122736	283	31.6	5.81	Gallus gallus
A0A1D5P973	Uncharacterized protein	SAR1B	N	0			17	2	1	3	0	996839232	198	22.4	6.11	Gallus gallus
A0A1D5PD88	Uncharacterized protein	TRAPPC8	N	0			2	2	2	3	0	408779648	1472	165.8	6.81	Gallus gallus
A0A1D5PE83	Microsomal prostaglandin E synthase 2	PTGES2	N	0			11	2	2	3	0	338929432	350	39.6	9.41	Gallus gallus
A0A1D5PG45	Uncharacterized protein	DNAJA3	N	0			8	2	2	3	0	252397264	483	52.4	9.89	Gallus gallus
A0A1D5PME4	PINc domain-containing protein	SMG5	N	0			3	2	2	3	0	70780960	1040	116.2	6.01	Gallus gallus
A0A1D5PTQ1	FERM domain containing 4A		N	0			4	2	2	3	0	507389208	698	77.4	9.39	Gallus gallus
A0A1D5PXE5	Receptor protein-tyrosine kinase	EPHA2	N	0			2	2	2	3	0	360976344	1288	141.1	7.91	Gallus gallus
A0A1D5PXG5	Uncharacterized protein	SEC24B	N	0			3	2	2	3	0	717239616	1199	130.7	7.91	Gallus gallus
A0A1D5PZE0	Uncharacterized protein	RRN3	N	0			4	2	1	3	0	3451783104	619	70.8	5.31	Gallus gallus
A0A3Q2U2F9	Uncharacterized protein		N	0			9	2	2	3	0	374054824	497	54.4	5.68	Gallus gallus
A0A3Q2U4M1	Branched-chain-amino-acid aminotransferase	BCAT1	N	0			7	2	2	3	0	612826800	397	44.4	5.31	Gallus gallus
A0A3Q2UAV3	Uncharacterized protein	HSD17B10	N	0			10	2	2	3	0	444209248	392	40.4	9.8	Gallus gallus
A0A3S5ZPL2	Structural maintenance of chromosomes protein	SMC3	N	0			3	2	2	3	0	689304064	1184	137.4	7.85	Gallus gallus
E1BUH7	Uncharacterized protein	TMEM43	N	0			6	2	2	3	0	179538768	400	44.8	7.4	Gallus gallus
E1BVB1	Uncharacterized protein	RPL32	N	0			20	2	2	3	0	1327916176	135	15.9	11.36	Gallus gallus
E1BWS2	Uncharacterized protein	NAPG	N	0			9	2	2	3	0	483000288	314	35	5.63	Gallus gallus
E1BXT7	ANK_REP_REGION domain-containing protein	ANKHD1	N	0			1	2	1	3	0	2528589008	2549	269.9	5.74	Gallus gallus
E1C3M9	Uncharacterized protein	SMOC2	N	0			7	2	2	3	0	761130384	438	48.7	8.22	Gallus gallus
E1C3Q0	Uncharacterized protein	ZC3H7A	N	0			4	2	2	3	0	161693008	971	109.5	7.08	Gallus gallus
E1C4M6	Ubiquitin carboxyl-terminal hydrolase	USP14	N	0			5	2	2	3	0	258005120	466	52.6	5.27	Gallus gallus
E1C588	DH domain-containing protein	ARHGEF17	N	0			3	2	2	3	0	546047504	1433	155.9	6.1	Gallus gallus
E1C593	Exportin-T	XPOT	N	0			2	2	2	3	0	721796784	962	109.8	5.26	Gallus gallus
F1NAC8	LRRcap domain-containing protein	SNRPA1	N	0			19	2	2	3	0	808261576	255	28.4	8.75	Gallus gallus
F1NCJ8	Methyltranfer_dom domain-containing protein	AS3MT	N	0			7	2	2	3	0	354948928	522	56.9	6.99	Gallus gallus
F1ND93	Uncharacterized protein	PTCD3	N	0			7	2	2	3	0	131030912	428	48.9	5.8	Gallus gallus
F1NY27	Uncharacterized protein	INPP5F	N	0			4	2	2	3	0	1187968000	1126	127.8	6.62	Gallus gallus
F1P3X5	PseudoU_synth_1 domain-containing protein	PUS3	N	0			10	2	2	3	0	522604512	459	52.1	8.25	Gallus gallus
Q2PUH1	Acetyl-CoA carboxylase kinase	PRKAA1	N	0			6	2	2	3	0	676567608	560	64.1	7.97	Gallus gallus
Q5F351	MPN domain-containing protein	FAM175B	N	0			7	2	2	3	0	1326558560	347	39.6	6.19	Gallus gallus
Q5F374	Uncharacterized protein	RCJMB04_30e16	N	0			4	2	2	3	0	466360544	795	90.7	5.14	Gallus gallus
Q5ZJ12	NIPSNAP domain-containing protein	RCJMB04_21m21	N	0			8	2	2	3	0	737697552	284	33.1	9.26	Gallus gallus
Q5ZJR1	Uncharacterized protein	RCJMB04_16f4	N	0			14	2	2	3	0	327307360	245	27.3	5.76	Gallus gallus
Q5ZKH7	ThiF domain-containing protein	RCJMB04_10l24	N	0			10	2	2	3	0	97043960	450	50	6.23	Gallus gallus
Q5ZMN0	Acidic leucine-rich nuclear phosphoprotein 32 family member B	ANP32B	N	0			8	2	2	3	0	641080768	262	29.9	3.98	Gallus gallus
Q800E0	Poly [ADP-ribose] polymerase	TNKS2	N	0			3	2	2	3	0	229133180	1167	126.9	7.21	Gallus gallus
A0A1D5PPU0	Uncharacterized protein	GLRA1	N	0			8	2	2	3	0	20007593984	440	50.8	9.25	Gallus gallus
A0A1L1RK51	Seryl-tRNA synthetase	SARS	N	0			6	2	2	3	0	19448256512	753	82.3	8.94	Gallus gallus
A0A3Q2U741	UDENN domain-containing protein	ST5	N	0			2	2	2	3	0	17794912864	1129	126.8	9.38	Gallus gallus
A0A1L1RYK0	ATP synthase subunit gamma	ATP5C1	N	0			15	2	2	3	0	2148279872	294	32.7	9.31	Gallus gallus
Q5ZLG1	Ras-related protein Rab-18	RAB18	N	0			11	2	1	3	0	2136136960	206	22.9	5.36	Gallus gallus
F6R1X6	Uncharacterized protein	SSB	N	0			6	2	2	3	0	2094632960	404	46.3	8.22	Gallus gallus
Q5ZHP4	Uncharacterized protein	TPD52	N	0			22	2	2	3	0	1853777664	184	19.8	4.94	Gallus gallus
A0A1D5PFG2	FAM184 domain-containing protein	FAM184A	N	0			3	2	2	3	0	1723243776	1141	133.3	5.91	Gallus gallus
F1NCP5	MOB-like protein phocein	MOB4	N	0			16	2	2	3	0	1577892736	225	26	5.78	Gallus gallus
E1BVU1	Uncharacterized protein	SIVA1	N	0			16	2	2	3	0	1565232000	176	18.9	8.29	Gallus gallus
A0A3Q2UKS0	Uncharacterized protein	SEC24D	N	0			5	2	2	3	0	1524620032	1073	117.3	7.69	Gallus gallus
F1NNS1	Dolichyl-diphosphooligosaccharide--protein glycosyltransferase 48 kDa subunit	DDOST	N	0			11	2	2	3	0	1431224064	440	48.7	5.6	Gallus gallus
F1NH72	PH domain-containing protein	DEF6	N	0			3	2	2	3	0	1046083456	625	73.2	5.94	Gallus gallus
A0A1D5NW46	Histone deacetylase 2	HDAC2	N	0			4	2	2	3	0	988272384	458	51.9	5.74	Gallus gallus
A0A1D5PSB4	Uncharacterized protein		N	0			3	2	2	3	0	959577328	974	109.4	8.31	Gallus gallus
A0A1D5NYS9	Oxysterol-binding protein	OSBPL11	N	0			5	2	2	3	0	758946752	748	84.5	6.67	Gallus gallus
F1NT28	Inorganic diphosphatase	PPA1	N	0			7	2	2	3	0	702985088	290	32.6	5.76	Gallus gallus
A0A1D5P2Y6	Uncharacterized protein	PBXIP1	N	0			6	2	2	3	0	625846592	622	67.2	5.38	Gallus gallus
F1N876	Selenide, water dikinase	SEPHS2L	N	0			6	2	2	3	0	621349504	392	42.9	5.97	Gallus gallus
A0A3Q2UFW2	U2 snRNP auxiliary factor large subunit	U2AF2	N	0			5	2	2	3	0	610804608	699	75.9	9.6	Gallus gallus
A0A1D5PEW1	Uncharacterized protein	RSU1	N	0			27	3	3	3	0	545682560	277	31.5	8.48	Gallus gallus
Q5F471	Serine/threonine-protein phosphatase 6 regulatory subunit 3	PPP6R3	N	0			3	2	2	3	0	536041944	873	98.2	4.58	Gallus gallus
F1P5I5	UBC core domain-containing protein	UBE2O	N	0			2	2	2	3	0	393832448	1374	149.6	5.29	Gallus gallus
A0A0U4VU53	Smad-interacting protein 1	Sip1	N	0			3	2	2	3	0	385658784	1214	136.3	6.28	Gallus gallus
F1NPH9	OMPdecase	UMPS	N	0			6	2	2	3	0	356028256	479	51.9	6.48	Gallus gallus
A0A1D5PFT8	ENTH domain-containing protein	PICALM	N	0			8	2	2	3	0	343404608	609	66.2	8.81	Gallus gallus
A0A3Q2TX69	WD_REPEATS_REGION domain-containing protein	SEC31B	N	0			2	2	2	3	0	305361048	1217	132.4	6.62	Gallus gallus
A0A1D5P3R3	Uncharacterized protein	PPP6R2	N	0			4	2	2	3	0	293081824	929	103.7	4.59	Gallus gallus
F1N8V9	Uncharacterized protein	ARL11	N	0			20	2	2	3	0	261911280	189	20.5	7.43	Gallus gallus
A0A3Q2UFJ3	Calcium/calmodulin-dependent protein kinase	CAMK2D	N	0			4	2	2	3	0	198682016	551	62.1	7.88	Gallus gallus
Q98SE2	U2snRNP auxiliary factor small subunit	U2AF1	N	0			14	2	2	3	0	89598184	237	27.7	8.81	Gallus gallus
E1C122	ELMO domain-containing protein	ELMO2	N	0			2	2	1	3	0	56846120	732	84.1	5.88	Gallus gallus
E1C9H7	Uncharacterized protein	USH2A	N	0			0	2	2	3	0	1922319	5190	571.8	6.16	Gallus gallus
A0A1D5P4A4	UNC80 domain-containing protein	UNC80	N	0			0	2	1	2	0	1413361920	3252	363.6	7.02	Gallus gallus
A0A1I7Q424	E3 ubiquitin-protein ligase listerin	LTN1	N	0			2	2	2	2	0	384416816	1770	199.9	6.13	Gallus gallus
A0A1L1RJ01	Threonine synthase-like 2	THNSL2	N	0			8	2	2	2	0	NA	494	54.4	6.48	Gallus gallus
A0A3Q2UHE7	UBC core domain-containing protein	UBE2E3	N	0			16	2	2	2	0	101539256	190	21	7.77	Gallus gallus
A0A3Q2UK66	Uncharacterized protein	LOC107051531	N	0			22	2	2	2	0	602822848	211	22.7	7.2	Gallus gallus
A0A3Q3AMS8	AAA_lid_3 domain-containing protein	LOC112531384	N	0			34	2	2	2	0	319892928	110	12.5	8.73	Gallus gallus
E1BWT2	E3 ubiquitin-protein ligase	DTX2	N	0			4	2	1	2	0	213837280	555	60.3	8.32	Gallus gallus
F1NJ69	General vesicular transport factor p115	USO1	N	0			5	2	2	2	0	316140960	952	106.1	4.98	Gallus gallus
F1NMF0	Telomerase reverse transcriptase	TERT	N	0			1	2	1	2	0	1746070272	1346	155.2	9.72	Gallus gallus
F1NSB6	Uncharacterized protein	ANKFY1	N	0			3	2	2	2	0	498535616	1076	118.4	5.97	Gallus gallus
F1P3R8	Uncharacterized protein	ZNF346	N	0			13	2	2	2	0	798562112	282	31	8.81	Gallus gallus
Q5ZIB0	Uncharacterized protein	RCJMB04_28i23	N	0			18	2	2	2	0	858723968	211	23.1	7.37	Gallus gallus
Q90931	Nuclear factor 1 (Fragment)	cNFI-C	N	0			9	2	1	2	0	1421223040	417	46.7	8.16	Gallus gallus
E1BZ74	AAA domain-containing protein	AFG3L2	N	0			5	2	2	2	0	13274575872	806	89.3	8.79	Gallus gallus
A0A1D5PUD1	Uncharacterized protein	LOC101749352	N	0			2	2	1	2	0	5287228928	1647	182.9	6.42	Gallus gallus
A0A3Q2TU04	Reversion-inducing cysteine-rich protein with Kazal motifs	RECK	N	0			3	2	1	2	0	5192339968	918	100.9	6.55	Gallus gallus
E1BWX4	Lysine ketoglutarate reductase	AASS	N	0			4	2	2	2	0	3572566400	928	102.9	7.01	Gallus gallus
D2XV92	SLIT1 (Fragment)	SLIT1	N	0			2	2	2	2	0	2888399616	1513	165.1	7.23	Gallus gallus
Q8QFV6	Breast cancer susceptibility protein	BRCA2	N	0			1	2	2	2	0	2735694848	3398	377.9	6.4	Gallus gallus
Q5ZMI7	Post-proline cleaving enzyme	RCJMB04_1o16	N	0			5	2	2	2	0	1796407040	710	80.7	6.06	Gallus gallus
A0A2D3I4C6	Coactivator-associated arginine methyltransferase 1	PRMT4	N	0			3	2	2	2	0	1077275392	580	63.7	6.73	Gallus gallus
F1NZE1	PH domain-containing protein	FAM129B	N	0			3	2	2	2	0	77919800	898	99.3	5.85	Gallus gallus
